# Supplementary material for: One-Step Agrobacterium Mediated Transformation of Eight Genes Essential for Rhizobium Symbiotic Signaling Using the Novel Binary Vector System pHUGE
Source: PLoS One. 2012 Oct 24;7(10):e47885. doi: 10.1371/journal.pone.0047885 (PMC3480454; doi:10.1371/journal.pone.0047885)
Supplement: Data S2 — Cloning of pHUGE – Sequences. Fasta file containing all sequences used for cloning pHUGE-Red. (FAS) [file pone.0047885.s004.fas]

>AB020028 pYLTAC7
aagcttggatccgcccgggcctaattggccggcgcgccaaaaatttattagagcaatatagtcctagaatgtcaaaggtaccgatcatgatctagaattcccgatctagtaacatagatgacaccgcgcgcgataatttatcctagtttgcgcgctatattttgttttctatcgcgtattaaatgtataattgcgggactctaatcataaaaacccatctcataaataacgtcatgcattacatgttaattattacatgcttaacgtaattcaacagaaattatatgataatcatcgcaagaccggcaacaggattcaatcttaagaaactttattgccaaatgtttgaacgatcggggaaattcgggggatcgatcccgcgaactgtggacgagaactgtgccaccaagcgtaaggccgttctctcgcatttgccttgctaggctcgcgcgagttgctggctgaggcgttctcgaaatcagctcttgttcggtcggcatctactctattcctttgccctcggacgagtgctggggcgtcggtttccactatcggcgagtacttctacacagccatcggtccagacggccgcgcttctgcgggcgatttgtgtacgcccgacagtcccggctccggatcggacgattgcgtcgcatcgaccctgcgcccaagctgcatcatcgaaattgccgtcaaccaagctctgatagagttggtcaagaccaatgcggagcatatacgcccggagccgcggcgatcctgcaagctccggatgcctccgctcgaagtagcgcgtctgctgctccatacaagccaaccacggcctccagaagaagatgttggcgacctcgtattgggaatccccgaacatcgcctcgctccagtcaatgaccgctgttatgcggccattgtccgtcaggacattgttggagccgaaatccgcgtgcacgaggtgccggacttcggggcagtcctcggcccaaagcatcagctcatcgagagcctgcgcgacggacgcactgacggtgtcgtccatcacagtttgccagtgatacacatggggatcagcaatcgcgcatatgaaatcacgccatgtagtgtattgaccgattccttgcggtccgaatgggccgaacccgctcgtctggctaagatcggccgcagcgatcgcatccatggcctccgcgaccggctgcagaacagcgggcagttcggtttcaggcaggtcttgcaacgtgacaccctgtgcacggcgggagatgcaataggtcaggctctcgctgaatgccccaatgtcaagcacttccggaatcgggagcgcggccgatgcaaagtgccgataaacataacgatctttgtagaaaccatcggcgcagctatttacccgcaggacatatccacgccctcctacatcgaagctgaaagcacgagattcttcgccctccgagagctgcatcaggtcggagacgctgtcgaacttttcgatcagaaacttctcgacagacgtcgcggtgagttcaggctttttcatatcttattgccccccgggatcagatctggattgagagtgaatatgagactctaattggataccgaggggaatttatggaacgtcagtggagcatttttgacaagaaatatttgctagctgatagtgaccttaggcgacttttgaacgcgcaataatggtttctgacgtatgtgcttagctcattaaactccagaaacccgcggctgagtggctccttcaacgttgcggttctgtcagttccaaacgtaaaacggcttgtcccgcgtcatcggcgggggtcataacgtgactcccttaattctccgctcatgatcttgatcccctgcgccatcagatccttggcggcaagaaagccatccagtttactttgcagggcttcccaaccttaccagagggcgccccagctggcaattccggttcgcttgctgtccataaaaccgcccagtctagctatcgccatgtaagcccactgcaagctacctgctttctctttgcgcttgcgttttcccttgtccagatagcccagtagctgacattcatccggggtcagcaccgtttctgcggactggctttctacgtgttccgcttcctttagcagcccttgcgccctgagtgcttgcggcagcgtgaagctgatccgtcgagatctgaattcgtagggataacagggtaattcccttaattctccgctcatgatcagattgtcgtttcccgccttcagtttaaactatcagtgtttgacaggatatattggcgggtaaacctaagagaaaagagcgtttattagaataatcggatatttaaaagggcgtgaaaaggtttatccgttcgtccatttgtatgtgcatgccaaccacagggttcccctcgggagtgcttggcattccgtgcgataatgacttctgttcaaccacccaaacgtcggaaagcctgacgacggagcagcattccaaaaagatcccttggctcgtctgggtcggctagaaggtcgagtgggctgctgtggcttgatccctcaacgcggtcgcggacgtagcgcagcgccgaaaaatcctcgatcgcaaatccgacgctgtcgaaaagcgtgatctgcttgtcgctctttcggccgacgtcctggccagtcatcacgcgccaaagttccgtcacaggatgatctggcgcgagttgctggatctcgccttcaatccgggcctgtggcgggaactccacgaaaatatccgaacgcagcaagatcgtcgatcctccggcgttcagcctgtgccacagccgacaggatggtgaccgaatcctacaaggtagaatccgcctgagtcgcaagggtgacttcgcctatattggacgacggcgcgcagagggcgacctctttttgggttacgattgtaggattatcactaaaacaatacatgaacatattcaaatggcaatctctctaaggcattggaaataaatacaaataacagttgggtggagtttttcgacctgagggcgttaaccttctgttaacctaaaagctcttgcccaaacagcagaatcggcgctaattgccagcggcggaacttttccagtttcgcgaaaagtatcgccactggcaaggaatgggtttgagatggcgaagtctgtcctaaaagcagcgcctgtagttgtagggttgacggccttgatggagcgtcatgccgatgccctctcgagccaacttcaagcacatcatcttaaggttttcccgccgcattccgagaagggcattcgaacattcgggccatcggaggcgtccaagctgctcggcgttggcgagtcatatttacggcagaccgcgtctgagatgccagagttgaatgttagcatgagcccgggtggcaggcgaatgttctcaattgaagatatccatgtgattcggaagtatatggatcaggtcggccgcgggaaccggcgctacctgccacatcgtcgaggcggcgagcagcttcaggttatctctgtgatgaatttcaaaggtgggtcgggtaagaccaccaccgccgcgcatctggcgcagtacctcgctatgcgcggatatcgagtcttggccattgatctcgatcctcaagcgagcctttctgcactctttgggagccaaccggagacggacgttggcccgaacgaaacgctctacggcgctataaggtatgatgatgagcaggtggcaatcgaacgagtcgtccgagggacttacattcccgacctccacctgattcctggtaaccttgagctgatggagtttgaacacgatacgccacgcgcgctgatgaaccgcaaagagggcgacacgctcttttatggtcgcatcagccaagtaattgaagatatcgcggataactatgacgtcgtggtcatcgactgccctccccagcttgggtatctcacgctatccgcattgactgcggcgacgtccattcttgtcacggtccatccgcagatgctggatgtgatgtcgatgaaccagtttctggcaatgacatcgaaccttttgcgtgaaatcgagaatgctggcgccaagttcaagtttaattggatgcgctatctgataacccgtttcgaaccgagcgacggaccacagaaccaaatggtaggttatctgcggtcgatttttggcgaaaatgtcctcaattttccgatgcttaaaaccaccgcggtttcggacgctggcctgacaaaccagactctattcgaagtggagcgtggcctgttcacgcgctcgacctatgatcgagccttggaggcgatgaacgccgtcaacgacgagatcgaaacactgatcaaaaaagcatggggtaggcccacatgagccggaagcacatccttggcgtctcaactgacgcccctgagacgtcgcccgccgacaataggacggcaaagaaccgctccatgccgctcctcggcgtaacaaggaaggagcgcgatccggcaacgaagctcacagcgaacattggtaacgcactgcgagagcaaaacgatcgtcttagccgtgccgaagagatcgagcggcgtctcgctgaaggtcaggcagtgatagagttggatgcctcgtcaatagaaccgtctttcgtgcaggatcgtatgcgaggggacattgacgggctccttacttcgatccgggaacaaggacagcaagtcccaatccttgtgcgaccgcatccgagccagccgggccgatatcaggttgccttcggccaccgccggctacgcgccgtttcagaactcggacttccggtcagagcggtcgttcgcgaactgacggacgagcaagtggtcgtagcacagggtcaggaaaacaatgagcgcgaagatcttaccttcatcgaaaaggcgcgcttcgcacatcgcctgaacaggcagttttctcgagagattgtcatcgccgcgatgtcgatcgacaagagcaatttgtccaagatgcttctgctcgtcgacgccctcccctctgaactgaccgatgctattggtgccgctcctggtgttggacggccgagttggcaacaacttgccgagctgattgagaaagtttcttcaccggccgacgtggctaaatatgctatgtcggaggaagttcaagcgctgccatcggcagaacgattcaaggcggtgatcgctagtctgaagcccagtcgggttgcgcgtggacttcccgaggtcatggccaccccagacggcaccagaattgcacaggtgacgcagagcaaggccaaactggaaatcacgattgacaggaaggcgacgcccgattttgcgaccttcgtgctcgatcatgtgccagcgctgtatcaagcgtaccacgctgagaaccaacggaaacggggagagtaaaccgcaaaagaaaagagccccctcaacgtcgccgtcgcggaagcccttctgtctctctagcgcgaacagaatcgcatttcctcgaatcctcgtcaagagtttttagcgccgttttggtgagctgatttcctttgcctgctgaaaggtgaaagatgatgcagacaggaagtgtaacgacgccattcgggcggcggccaatgacgcttgcgcttgtgcggcgccagacggcgctggccgatatcaaacaaggcaagacagcggacaagtggaaggtctttagagacgcgtccgcggccatggaactacttggaatccagtccaacagtcttgccgtccttgatgcgctattgagctttcacccggaaacggagttgcgtcaggaggcacagctgatcgtcttcccgtcgaatgctcagcttgcccttcgggcgcatgggatggctggcgcgactttgcgtaggcacatcgccatgctcgtggagtcaggcttgatcgtccggaaggatagcgccaacggaaagcgttacgctcgtaaggatggcgctggtcagatcgagcgcgcgtttggcttcgatttgtctccgcttctcgcgcggtccgaagagctagcgatgatggcacagcaggtgatggccgatcgagcagcattcaggatggccaaagaaagtctgacgatttgccgacgggacgttcggaagctaattacggcagctatggaagagggagcggagggcgactggcaagctgtcgaggaagtctatgtggaacttgtgggtagaattccacgcgccccgacgcttgctgatgtagagtcaattctcgaagagatgtggatgctccaggaagagataatcaaccggttggaaattagagacaattcagaaaataatagcaccaatgctgcccagagcgagcagcacatacagaattcaaaacccgaatccgttaatgaacttgaacctcgctctgaaaaggagcagggcgctaagccgagtgaaatagaccgggcagggagcgagccgataaaagcgttccccctcgggatgatcctgaaagcatgcccgaccattggcaattatgggccgagcggtgcggttgctagctggcgtgacctcatgtcggctgcggtggtggttcggtctatgctgggggtcagcccgtcggcttaccaagacgcgtgtgaggcaatgggaccggagaatgcggcagcagcgatggcgtgcattttggagcgagcgaacttcatcaattcgcccgggggctatctccgagatctgacacggcggagcgagctcgggaagttttcacttggcccgatgataatggcgctcttgaaggctagcgggcaggggacgttgcggtttggctagaattagcgagtatggagcaggatggtctgtggtcagctgaccacagacctaataggttgaaaacatgagcgttttttggatgatcgacagaccatccgattcccggagtaccaagcgtgctctgatgggagcgataacattactcaacaagcacgaaggccccatgccgatcgttgatcgtgaaggagagcctgctctacatgcggcggtattttgccggccgaggcatgtagtcgcggagcactgcctatttactgccctaggcacaaacgttgactcttggatcgagctggcagacaaagcaataacccacacagaggacgattaatggctgacgaagagatccagaatccgccggacggtactgctgctgccgaagttgagccggctgctcctagaggtagaagagcaaagaaagcaccagccgaaacagcccgcacgggatcgttcaaatccgtgaagccgaaaacccgcggcctcagcaaccgagaaaaactggagaagatcggtcaaatcgaagctcaggtcgctggcggcgcaaccttgaaggacgccgttaagatcgtgggtatttccgttcagacctattatcaatggaagagagctgcggttcaacctgtctcacagaatccggccgtgtctgtttcagttgacgatgaactcggcgagttcatccaactcgaggaggaaaatcggcggctcagaaagctacagcttctctctgaaaaattgcgcgcagaaaacgcggacttacgcaaaagacttggaatcaactagcggcctttgggggtccctcgctaaatcaacttgacgcgcatctctcaatgaatgaatgccttggaaaatttccgcgcattctgatcgttgcgctatcaagcaatcccaatcttctggcatatgaaaaaaccacgacccaaattcgtcgtcgaatataagacgaacaggcgacaagccaaggcccgaccaacgtcaatctggggcaatctgggtttgcaggcggtgggccgtgcggtcgcggccgacggagtcgtgccgaagagtagtctgccgcaagtccgttccgtcctggagaaggttgtcgctgcagatccagacgtggctgccatctttgctcaggttgagattaagggccttccggctccccccaatacatcatcaccgaacgagggtcacatcgagccggtagttattgagggcaaggtgtttgccgcgcctttcgtgcaggaggagcgcaccttggccccgccgcaggctccgagatctcgagcgaaaccgcggacaaaaaggcggtccccggacaccacagaacgtcctgcagtccaaggttaccgtcgtggtccctcggtgctgccaggttttgaggaagagcttgccgctatcgaggcggaaaaccgtcgtctgaagcgcctcttgatcgtgaagctccgtgaggagaacgacaggcttaagttcgcgcttcgacgatttgggggcgcctgagcacgatgctggcccacttgcttcagcgggcaaacaacatggagtggagatctaatgatcgcggcgcttgaacatcgctaggggtcttcggcgccgctgaaccgtgctccattttgcactcggagacacagcctcccaaaaacctggcgccgctcgttggtgaactcctcaacatcgagcggatcaagggaaactggaatgacatccttcgacccgtcacggcgatccgctctggccaggtccaacctacggccatgcccgcaaagccaacggcatttccacgtcaagcacattgacccactcggctgacggtacatcagctggcgagctcatccggacccagacgaactgcgttgatctcaggccgttgcggcagaaaacctccatcctcgcagccgatccaacactttcctgtggtaatgcctatttcagatgaaacagccttttttaaacttggcgcgtcattctgatattatggccacacctctacgatctagggagtgcgagaagtggaaagaaatgaagaacccgatttgcacacacatacctcgatgcggaataaaaatgcatcatcgcttggtgaggccctggatgacgatgcgatcgccaacatcgcgcatcacattgttacagacgacccggtggaaacgtcaaaaaacttcacaaaacttaagctgattaacaaatcagtgaaacagggtttcgaacgcagtgcgtacggaaaattccatcgacgcattagccggcttggtattgctagtaaggcgctatatgacaacgctgtgccgaaggaaggattcgtagaacatcctgaatatgctccagctctgcaaagggattatgcgttggcaggagagcgaattgaggcggttggtggaactttcaggttgcaaacacctcagcggaaatcggctcttgtagatcatatcttgagtatgcccgaaggtttcgatcaagctcatgcccttgagtctatagcccctcatgttggcgatctaagcgcggaagatcgccatcgtgttgtgaacaaaatgctcgagcactttgccaccccgtttcaagaaggggggctgccaaccgacgaaaatttttgtggaacgtacgctttgtccaaggcgtttcctcatatggaagacagcctaaaagcaaagatgctggatgtggtgttagagcatcctcacttagccaacctccattggacgcagagagaactagttgaagggtggcatcaagaccgtgaagctgagaagtcagcctggcgttccaatcaaaagccaattgtcgaggggcgacttgcagacctcgaacgatcgatccacagtgatatcgaggtgacaaacaggagtgattttgcgaggatgcgttcagccaggcccttgcaacaagctataagcgatacgttcgatcttgcgcgtgaggagctcaaaagccgccctcgtgaagggcggggtcgataattacatctattggtctttctgccgaacctctatgaaatccgcacgtcaaatgtggcttttacttcccgatttcaattgaagcgctaagctgaaaatcccgtccccatttctgacctaacggtttcatcaccggggcagggagcggcgcttaaaacggtgacggccaccaccaaaggacatgttcgctcacgcggtgcctccgtgcttctttgcaagagcctgcttcaggctgatgatctccttcagtgcgttggtgtgaatccgctccaggcgtttcagttcgctctccaaataggcgttgcgcttatccagcctcgtccgatcttcttccaagctctccattttcactagcgcgttatggtaattcaaccgtaactcctcaaaaaaagcacgttcggcgacgaaatgggtttcggaatcgagttcaggtatgtcgccgacatgcacgacgcgaaccgccttgccggcagcggcgagccgggcgcggtaagcgcgttgaatttccgcttgggtcagcgcgtttggcttgcggggccgcgaggaaatttgggagtaaccataacggttatttatcataacgcgttatcactggatagcatcggcgcaggcggatggcgcgcttcgccgggtcgaaatcaatatttccagatcgagatggattgaagacctgaagggccctcagagcccagacgccttggttaggttggtgcggaaccgatcccgccgccgctggtatttgcgcgtcatctcggccgaggcgtggcctagttgtttctgaacgtaacgctcctcaatgtcggccgaggaggcaagaccggcgcgcagcgagtgccctgagaacagcagcgcccgttccccttctggaagatcggaacggacgccggcggcgagtgcggtctgcttgaccaggcgggcgacatgcttgtcggagagccgctcgacgtccacggtcttgttgtccttgaagatgcgccggaacaggggaccgcgcgcgatcctgccgaagcggatcgtagtgaccaccatttgccccatatcaccgtcggtactgatcccgtcgtcaataaaccgaaccgctacaccctgagcatcaaactcttttatcagttggatcatgtcggcggtgtcgcggccaagacggtcgagcttcttcaccagaatgacatcaccttcctccaccttcatcctcagcaaatccagcccttcccgatctgttgaactgccggatgccttgtcggtaaagatgcggttagcttttacccctgcatctttgagcgctgaggtctgcctcgtgaagaaggtgttgctgactcataccaggcctgaatcgccccatcatccagccagaaagtgagggagccacggttgatgagagctttgttgtaggtggaccagttggtgattttgaacttttgctttgccacggaacggtctgcgttgtcgggaagatgcgtgatctgatccttcaactcagcaaaagttcgatttattcaacaaagccgccgtcccgtcaagtcagcgtaatgctctgccagtgttacaaccaattaaccaattctgattagaaaaactcatcgagcatcaaatgaaactgcaatttattcatatcaggattatcaataccatatttttgaaaaagccgtttctgtaatgaaggagaaaactcaccgaggcagttccataggatggcaagatcctggtatcggtctgcgattccgactcgtccaacatcaatacaacctattaatttcccctcgtcaaaaataaggttatcaagtgagaaatcaccatgagtgacgactgaatccggtgagaatggcaaaagcagcttatgcatttctttccagacttgttcaacaggccagccattacgctcgtcatcaaaatcactcgcatcaaccaaaccgttattcattcgtgattgcgcctgagcgagacgaaatacgcgatcgctgttaaaaggacaattacaaacaggaatcgaatgcaaccggcgcaggaacactgccagcgcatcaacaatattttcacctgaatcaggatattcttctaatacctggaatgctgttttcccggggatcgcagtggtgagtaaccatgcatcatcaggagtacggataaaatgcttgatggtcggaagaggcataaattccgtcagccagtttagtctgaccatctcatctgtaacatcattggcaacgctacctttgccatgtttcagaaacaactctggcgcatcgggcttcccatacaatcgatagattgtcgcacctgattgcccgacattatcgcgagcccatttatacccatataaatcagcatccatgttggaatttaatcgcggcctcgagcaagacgtttcccgttgaatatggctcataacaccccttgtattactgtttatgtaagcagacagttttattgttcatgatgatatatttttatcttgtgcaatgtaacatcagagattttgagacaccgcgcttgcggaagcatcagcaaataaggccagcacagccagcgcagttgccgctttggttcctgattctgttcttgatgaattaaacaaagcggcacagtaacaaaggacttcattgataatttttcttcaggaggaagacatgtcattcttttctacgttaaaaacagctttgtctttgaaggagaaacttgctgctactggtgttcttgttctgatttgcgcacttgttggtgctgggtttgcatgggaacgtcatcagctaaagcaagccatagagaaaattggcagtcttgatcaggctgttaaggaacgtgataagtcaataatggatcttaaccagaccattgagacgatgaacaaagcagagcaacattttcacagccaggaagtgaaaaatgaatcagaacaagccaagtatgctgacaggcaaatggaacgaaaagctgaagttcagaaacaactggttgcggcgggtaatgttcgccagcgtattcctgctgacactcagcggttgctccgggagtcgatcagcgaatttaacgccgacgccgacaaaggttaaccaccctgcccccaaaagtgcatttatgtgtaggatgccagagtttagcagtgaatattttgatgatctgccagcgtatatcctcgatacagaaacgatgctgatggggattaacaggaagaatcgcaacgttaatgattacaaccgagctattagcggtaactaaaagggatttttatgtctgataaagtaacagtaaagcaaactatcaacaaagcgacttcaatctacaaaattgagcaaatcactgttggcaagccaggatctgaacaataccgtcgtgctttcgagcttgccgatcagcttggtttaaaacacccggattgcattgagcatgtatttccgacctatgctgatgagcaatgtactcatgttcttaccgaagaggattttttcagcactgaagaacgagaaggcgttgatcgctgcattggtgtgatttgttcttcggtaagtgatgagttattccctaatgtgcctgaatatggtggtattggataccaattcctgtacgagggcgatgagcttaaatgctatgaacatggtcttctcatcgaaagcgtagaataatacgactcccttccaaccggctacgttggccggtttttcacttatccacattatccactggatagatccaataatcaggtccatacagatcccaattagatccatatagatccctgatcgttgcaggccgcgccacgtctggcttagaagtgtatcgcgatgtgtgctggagggaaaacgatgtgtgctggagggataaaaatgtgtgctgacgggttgctaatgtgtgctggcgggatataggatgtgtgttgacgggaaagctagcttgggtagttatcaccacttataaaaactatccacacaattcggaaaaagtaatatgaatcaatcatttatctccgatattctttacgcagacattgaaagtaaggcaaaagaactaacagttaattcaaacaacactgtgcagcctgtagcgttgatgcgcttgggggtattcgtgccgaagccatcaaagagcaaaggagaaagtaaagagattgatgccaccaaagcgttttcccagctggagatagctaaagccgagggttacgatgatattaaaatcaccggtcctcgactcgatatggatactgatttcaaaacgtggatcggtgtcatctacgcgttcagcaaatacggcttgtcctcaaacaccatccagttatcgtttcaggaattcgctaaagcctgtggtttcccctcaaaacgtctggatgcgaaactgcgtttaaccattcatgaatcacttggacgcttgcgtaacaagggtatcgcttttaagcgcggaaaagatgctaaaggcggctatcagactggtctgctgaaggtcgggcgttttgatgctgaccttgatctgatagagctggaggctgattcgaagttgtgggagctgttccagcttgattatcgcgttctgttgcaacaccacgccttgcgtgcccttccgaagaaagaagctgcacaagccatttacactttcatcgaaagccttccgcagaacccgttgccgctatcgttcgcgcgaatccgtgagcgcctggctttgcagtcagctgttggcgagcaaaaccgtatcattaagaaagcgatagaacagcttaaaacaatcggctatctcgactgttctattgagaagaaaggccgggaaagttttgtaatcgtccattctcgcaatccaaagctgaaactccccgaataagtgtgtgctggagggaaaccgcattaaaaagatgtgtgctgccgggaaggcttgtccaatttcctgtttttgatgtgcgctggagggggacgcccctcagtttgcccagactttccctccagcacacatctgtccatccgcttttccctccagcacacatcgaagctgccgggcaagccgttctcaccagttgatagagagtgaagctagcttggctgcccattgaagcaggaaatcaccaaaatgattcaggctacaacctgaacgtagaagaaatccgcgtcctttatgcgtggaggatgccaaagcatgttgtgacacacttggcaaaggagtaagcatgcagagaatgctatgtacaagcatctacgcatacattattattttatgcagcatttttaattaaattcaaaaatacagcataaaggatgactttcgatgagtgattccagccagcttcacaaggttgctcaaagagcaaacagaatgctcaatgttctgactgaacaagtacagttgcaaaaggatgagctacacgcgaacgagttttaccaggtctatgcgaaagcggcactggcaaaattgcctctactgactcgagcgaacgttgactatgccgtaagtgaaatggaagaaaagggttatgttttcgataaacgccctgctggctcttcaatgaaatatgcgatgtcaattcagaacatcattgacatatatgaacatcgcggagtgccaaaataccgggatcgctacagcgaagcgtatgtgattttcatctccaatcttaaaggcggtgtgtcaaaaactgtatcgacggtttctctggcgcatgcaatgcgtgctcaccctcatcttcttatggaggatttaaggattctggttattgaccttgatccgcaatcttcagcaacgatgtttttaagccataaacactctattggtatcgtaaacgcaacatctgcacaggctatgttgcagaatgtaagccgtgaagagctgttagaggagtttattgttccttctgttgtacctggggttgacgttatgcctgcgtcgattgacgatgcctttattgcatccgattggagagagctgtgcaatgagcatctaccgggtcagaacatccatgctgtcctgaaagaaaatgtgattgataagctgaagagcgattatgactttatcctcgttgatagtggtcctcaccttgacgccttcctgaaaaatgctttggcctcggccaatatactgtttacacctctgccgccagcaactgtcgatttccactcatcgcttaaatacgttgcccgccttcctgagttggtgaaactcatttcggatgaaggctgcgagtgccagcttgcgactaacattggttttatgtccaagttgagtaacaaggcagaccataagtattgccatagcctggctaaagaagtgttcggtggggatatgcttgatgtcttcctccctcgccttgacggttttgaacgctgcggcgagtcttttgacactgttatttcagctaacccggcaacgtatgttggtagtgctgatgcattgaagaacgcgcgaattgccgcggaagattttgctaaagcagtttttgaccgtattgaatttatcagatctaactgaggagtaagaaacccccatgtcaaagaaaaacagaccaacaattgggcgaacccttaatccttcaatattaagcggatttgatagttcttcagcctctggcgatcgagtcgagcaggtattcaagttatcaactggtcgccaggccacatttattgaagaggtaatacctccgaaccaggtagaaagcgatacctttgttgatcagcataacaacgggcgtgaccaggcatctcttacgccaaaatcattaaaaagtatccgaagcactattaagcatcagcaattttaccctgcaataggtgttagacgggctacagggaaaattgaaattttggatggttcccggcgtcgagcttctgccatcttagagaacgtagggttgcgggttttagtcacggaccaggagatcagcgttcaggaagcgcaaaatttagcgaaagacgttcagacagcattgcagcacagcattcgagaaataggtctgcgtttgatgcgaatgaaaaatgatgggatgagtcagaaggatattgcagccaaagaagggctgtctcaggcgaaggtcacgcgtgctctccaggcagcgagtgctccggaagaattagtcgcccttttccctgtgcagtcggaattaaccttttcggactacaaaacgctttgtgctgttggcgacgaaatggggaacaagaatttagagtttgatcagcttattcaaaacatatccccggaaataaacgacatcttatccattgaagaaatggccgaagatgaagttaaaaataaaatcctgcgcttgataacaaaggaagcctcactactcacggataaaggttctaaagataagtccgtagttactgaattatggaaatttgaggacaaggatcgctttgcaaggaagcgcgtgaaaggccgtgcattttcttatgagtttaatcgactctcaaaagagttacaggaagaactcgacaggatgattgggcatatccttagaaagagcctcgataaaaagccgaagccttaaactttcgccattcaaatttcactattaactgactgtttttaaagtaaattactctaaaatttcaaggtgaaatcgccacgatttcaccttggattttaccttcctcccctcctcccgaaaaaaataaaaaaattgcttgtcacgagaaagtcaacaagtgactttcaataaaatctcttccgaaaagggattcacacaagtgccttgtgtttaaggaagagtaaattgagtaacttacgcgaataccagaatcgtattgcagatatcgcaaaacgctctaaagctgtgcttggctgggcaagcactgcgcagttcggtactgataaccaattcattaaagatgatgccgcgcgtgccgcatctatccttgaagctgcacgtaaagacccggtttttgcgggtatctctgataatgccaccgctcaaatcgctacagcgtgggcaagtgcactggctgactacgccgcagcacataaatctatgccgcgtccggaaattctggcctcctgccaccagacgctggaaaactgcctgatagagtccacccgcaatagcatggatgccactaataaagcgatgctggaatctgtcgcagcagagatgatgagcgtttctgacggtgttatgcgtctgcctttattcctcgcgatgatcctgcctgttcagttgggggcagctaccgctgatgcgtgtaccttcattccggttacgcgtgaccagtccgacatctatgaagtctttaacgtggcaggttcatcttttggttcttatgctgctggtgatgttctggacatgcaatccgtcggtgtgtacagccagttacgtcgccgctatgtgctggtggcaagctccgatggcaccagcaaaaccgcaaccttcaagatggaagacttcgaaggccagaatgtaccaatccgaaaaggtcgcactaacatctacgttaaccgtattaagtctgttgttgataacggttccggcagcctacttcactcgtttactaatgctgctggtgagcaaatcactgttacctgctctctgaactacaacattggtcagattgccctgtcgttctccaaagcgccggataaaggcactgagatcgcaattgagacggaaatcaatattgaagccgctcctgagctgatcccgctgatcaaccacgaaatgaagaaatacaccctgttcccaagtcagttcgttatcgcggctgagcacacggtacaggcggcgtatgaagcacattattgaagcatttatcagggttattgtctcatgagcggatacatatttgaatgtatttagaaaaataaacaaataggggttccgcgcacatttccccgaaaagtgccacctgtaatgtgagttagctcactcattaggcaccccaggctttacactttatgcttccggctcgtatgttgtgtggaattgtgagcggataacaatttcacacaggaaacagctatgaccatgattacgccaagctagcttgcatgcctgcaggtcgaaggccgtggcggcggcacttttgcccatgaattgctcgctgtggagtacgcaggctggatttctcccgcgtttcggctgaaggtaaaccagacatttatcgactatcgaaccggaagattacaacctgctattccgcagagtctccctgaagctctccgtttggctgccgacctggcagagcaaaagcaacggctggagcaaaaaatgcttatggatgcacctaaagtcgaattcgctgaacgcgttgctaccgccagcggggttctaatcggcaactatgccaaagtgctcggcctgggccaaaactatctcttcacctggttgcgtgataacggaattctgatcgcaaccggtgaacgcaggaacgtccccaaacaagaatacatatctcgtgggtatttcacccttaaagaaaccgtgatcgatacaagcaatggaagcaggatttctttcacgactcgtataaccggcaaaggtcagcagtggctgatgaagcgattgcttgatgctggtgtgctgctgtcgcggcaacgcgctaacagacgtagtaagaaccaccagcattgtaatgctggctaaagtcactttcctgagctgtataacgatgagcgattttactttttctggctatgaattggcctgctttgtaacacactccggtctatcccgtagcgccgggcatatcctgtcgcaatgtgcaaatctcgcggcaacaaccagtgaatacttcattcacaagcctcaccgcctgatcgcggcagaaactggttatagccaatcaaccgtcgttcgtgcattccgtgaagctgtaaacaaaggaattctgtctgtagagattgttatcggcgatcaccgtgaacgtcgcgctaacctgtaccggtttacaccatcctttttggccttcgcacaacaagccaaaaatgcgctgatagaaagcaaattaaagatctcttcagcggcaaccaaggttaaagctgttctcgctaagacattggctttatttaattttttatccacacccccatgtcaaaatgataccccctccccctgtcaggatgacgtggcaataaagaataagaagtcacaagttaaaaaaacaaaaagatcagtttccggcggtgccggaacaaccagcctcaaaaaattgacttcatggatcgctaaggcaaaagcaaaggctgacaatctgcggttatccaaaaaacgcactcaaaaacatgagttcaagcagaaagtagaggcggctgcgcggaaatatgcttacctgaagaacaagcgttcgcctgatattggcgggatatcaaacttcgataacctaccgcattgcatgacggtaaacgaagctcttaatgcggttttagccaaaaataaagataacgaacaatggggtataccggcaggattcagagggtaatgaattgctctaattataaccatgcatactttcaacacctctagtttgccatgaggcaaactcataggtgtcctggtaagaggacactgttgccaaaactggacgccccattattgcaattactaagaaaccattattatcatgacattaacctataaaaataggcgtatcacgaggccctttcgtcttcaagaattttataaaccgtggagcgggcaatactgagctgatgagcaatttccgttgcaccagtgcccttctgatgaagcgtcagcacgacgttcctgtccacggtacgcctgcggccaaatttgattcctttcagctttgcttcctgtcggccctcattcgtgcgctctaggatcgacgatcgtcaacgttcacttctaaagaaatagcgccactcagcttcctcagcggctttatccagcgatttcctattatgtcggcatagttctcaagatcgacagcctgtcacggttaagcgagaaatgaataagaaggctgataattcggatctctgcgagggagatgatatttgatcacaggcagcaacgctctgtcatcgttacaatcaacatgctaccctccgcgagatcatccgtgtttcaaacccggcagcttagttgccgttcttccgaatagcatcggtaacatgagcaaagtctgccgccttacaacggctctcccgctgacgccgtcccggactgatgggctgcctgtatcgagtggtgattttgtgccgagctgccggtcggggagctgttggctggctggtggcaggatatattgtggtgtaaacaaattgacgcttagacaacttaataacacattgcggacgtttttaatgtactgaattcttaattaacccacgtgttgagaaataaaagaaaatgccaatgaagtatcggcattttctttttgctgttattagttgactgtcagctgtccttgctccaggatgctgtttttgacaacggatgttttattgcctttgatgttcattaagaagctcggggcaaatgttgcctttttatcctcgaagaagcctctgtttgtcatgtagcttgtgataaccacattgttgcctttggcttgcggcactgcgaagtgagagtaagtgaatgtcacatcgtttggatcaagacccatttgcagcacaagccctgttttgttcagcggcttgtaagggccggttaaagagtttgatacataaccaagcatgtaaatatcgtttgagttaataccatcgatcgtcatttttgaaccgcgtgaatcagtgaacaagtaccatttgccgttcattttgaaaacattcgcgcgctcgatttcatcagttaccgtgtttgaagtgatcagcggcttcattacttttttcaatgtgtaatcattatttaactctatgataccgagggcgccgttcgctaactcagcatcgcgttttttagcgctctgctggagcttctggctttctttacggaagaagttcgtgccgccgccgtagtacgctttgttaaataaagattcttcgccttggtatccgttttctgttcccgtgttggcttcgaatacaagatatttatggcctttgtcttcaacgtagtgagggtctctcagcgtatggttgtcgccggatgtataattgccttcatcgataaactgctgaacgttctgatatgtttttccgtctccgtcaaaaatcgttttgtgatcttccactccgttgattttgagtgtgtcatcagattttgacacatttacctgcgctgttgtcaggctttgtttgccgtaatgtttaccggaatagtcagtgtagaataaacggatttttccgtcagatgtaaaggttgcagaaccggaccattcttgcgtctgatctttcaggatcggatcgttggcgtcgaacttatcgctgtctttaaagacacggcccgcgtttttccagctgtcgattgagttgtcgccgaccttttgataaaacatgtagattgatgtgtcatcagcgtctttcgggcttcccgcaagagcaaacacaacgtgatagccgttgtattcagctactgttccgtcagcgttttgcagcggccagctgtcccacacatcaagtccttttgcagactcaatatttttaatcgttgattgatcgaattgaggcacttggtatttttcgttttgctgctgtttagggatctgcagcatatcatggcgtgtaatatgagagacgccgtacgtttctttgtatgctttttggttattttctttcgcgaaggcttgagtcgctcctcctgccagaagtgcagtcgtaaaagtcagaactgtggcttgttttacaatttttttgatgttcatgttcatgtctccttctgtatgtactgttttttgcgatctgccgtttcgatcctcccgaattgactagtgggtaggcctaattgcggcctagggataacagggtaatgcggccgcggccggccgtcgac

>pINTER1
CTTTCCTGCGTTATCCCCTGATTCTGTGGATAACCGTATTACCGCCTTTGAGTGAGCTGATACCGCTCGCCGCAGCCGAACGACCGAGCGCAGCGAGTCAGTGAGCGAGGAAGCGGAAGAGCGCCCAATACGCAAACCGCCTCTCCCCGCGCGTTGGCCGATTCATTAATGCAGCTGGCACGACAGGTTTCCCGACTGGAAAGCGGGCAGTGAGCGCAACGCAATTAATACGCGTACCGCTAGCCAGGAAGAGTTTGTAGAAACGCAAAAAGGCCATCCGTCAGGATGGCCTTCTGCTTAGTTTGATGCCTGGCAGTTTATGGCGGGCGTCCTGCCCGCCACCCTCCGGGCCGTTGCTTCACAACGTTCAAATCCGCTCCCGGCGGATTTGTCCTACTCAGGAGAGCGTTCACCGACAAACAACAGATAAAACGAAAGGCCCAGTCTTCCGACTGAGCCTTTCGTTTTATTTGATGCCTGGCAGTTCCCTACTCTCGCGTTAACGCTAGCATGGATGTTTTCCCAGTCACGACGTTGTAAAACGACGGCCAGTCTTAAGCTCGGGCCCCAAATAATGATTTTATTTTGACTGATAGTGACCTGTTCGTTGCAACAAATTGATGAGCAATGCTTTTTTATAATGCCAACTTTgtacaaaaaagcaggctccgcggccgcccccttcaccattccggacccgggctcgagtcgactacgatccgcttcggcaggatcgcgcgcggtcccctgttccggcgcatcttcaaggacaacaagaccgtggacgtcgagcggctctccgacaagcatgtcgcccgcctggtcaagcagaccgcactcgccgccggcgtccgttccgatcttccagaaggggaacgggcgctgctgttctcagggcactcgctgcgcgccggtcttgcctcctcggccgacattgaggagcgttacgttcagaaacaactaggccacgcctcggccgagatgacgcgcaaataccagcggcggcgggatcggttccgcaccaacctaaccaaggcgtctgggctctgagggcccttcaggtcttcaatccatctcgatctggaaatattgatttcgacccggcgaagcgcgccatccgcctgcgccgatgctatccagtgATAACGCGaagggtgggcgcgccgacccagctttCTTGTACAAAGTTGGCATTATAAGAAAGCATTGCTTATCAATTTGTTGCAACGAACAGGTCACTATCAGTCAAAATAAAATCATTATTTGCCATCCAGCTGATATCCCCTATAGTGAGTCGTATTACATGGTCATAGCTGTTTCCTGGCAGCTCTGGCCCGTGTCTCAAAATCTCTGATGTTACATTGCACAAGATAAAAATATATCATCATGAACAATAAAACTGTCTGCTTACATAAACAGTAATACAAGGGGTGTTATGAGCCATATTCAACGGGAAACGTCGAGGCCGCGATTAAATTCCAACATGGATGCTGATTTATATGGGTATAAATGGGCTCGCGATAATGTCGGGCAATCAGGTGCGACAATCTATCGCTTGTATGGGAAGCCCGATGCGCCAGAGTTGTTTCTGAAACATGGCAAAGGTAGCGTTGCCAATGATGTTACAGATGAGATGGTCAGACTAAACTGGCTGACGGAATTTATGCCTCTTCCGACCATCAAGCATTTTATCCGTACTCCTGATGATGCATGGTTACTCACCACTGCGATCCCCGGAAAAACAGCATTCCAGGTATTAGAAGAATATCCTGATTCAGGTGAAAATATTGTTGATGCGCTGGCAGTGTTCCTGCGCCGGTTGCATTCGATTCCTGTTTGTAATTGTCCTTTTAACAGCGATCGCGTATTTCGTCTCGCTCAGGCGCAATCACGAATGAATAACGGTTTGGTTGATGCGAGTGATTTTGATGACGAGCGTAATGGCTGGCCTGTTGAACAAGTCTGGAAAGAAATGCATAAACTTTTGCCATTCTCACCGGATTCAGTCGTCACTCATGGTGATTTCTCACTTGATAACCTTATTTTTGACGAGGGGAAATTAATAGGTTGTATTGATGTTGGACGAGTCGGAATCGCAGACCGATACCAGGATCTTGCCATCCTATGGAACTGCCTCGGTGAGTTTTCTCCTTCATTACAGAAACGGCTTTTTCAAAAATATGGTATTGATAATCCTGATATGAATAAATTGCAGTTTCATTTGATGCTCGATGAGTTTTTCTAATCAGAATTGGTTAATTGGTTGTAACACTGGCAGAGCATTACGCTGACTTGACGGGACGGCGCAAGCTCATGACCAAAATCCCTTAACGTGAGTTACGCGTCGTTCCACTGAGCGTCAGACCCCGTAGAAAAGATCAAAGGATCTTCTTGAGATCCTTTTTTTCTGCGCGTAATCTGCTGCTTGCAAACAAAAAAACCACCGCTACCAGCGGTGGTTTGTTTGCCGGATCAAGAGCTACCAACTCTTTTTCCGAAGGTAACTGGCTTCAGCAGAGCGCAGATACCAAATACTGTCCTTCTAGTGTAGCCGTAGTTAGGCCACCACTTCAAGAACTCTGTAGCACCGCCTACATACCTCGCTCTGCTAATCCTGTTACCAGTGGCTGCTGCCAGTGGCGATAAGTCGTGTCTTACCGGGTTGGACTCAAGACGATAGTTACCGGATAAGGCGCAGCGGTCGGGCTGAACGGGGGGTTCGTGCACACAGCCCAGCTTGGAGCGAACGACCTACACCGAACTGAGATACCTACAGCGTGAGCATTGAGAAAGCGCCACGCTTCCCGAAGGGAGAAAGGCGGACAGGTATCCGGTAAGCGGCAGGGTCGGAACAGGAGAGCGCACGAGGGAGCTTCCAGGGGGAAACGCCTGGTATCTTTATAGTCCTGTCGGGTTTCGCCACCTCTGACTTGAGCGTCGATTTTTGTGATGCTCGTCAGGGGGGCGGAGCCTATGGAAAAACGCCAGCAACGCGGCCTTTTTACGGTTCCTGGCCTTTTGCTGGCCTTTTGCTCACATGTT

>pKGW
cgacgtcgcatgctcccggccgccatggccgcgggatatcacaagtttgtacaaaaaagctgaacgagaaacgtaaaatgatataaatatcaatatattaaattagattttgcataaaaaacagactacataatactgtaaaacacaacatatccagtcactatggcggccgcattaggcaccccaggctttacactttatgcttccggctcgtataatgtgtggattttgagttaggatccggcgagattttcaggagctaaggaagctaaaatggagaaaaaaatcactggatataccaccgttgatatatcccaatggcatcgtaaagaacattttgaggcatttcagtcagttgctcaatgtacctataaccagaccgttcagctggatattacggcctttttaaagaccgtaaagaaaaataagcacaagttttatccggcctttattcacattcttgcccgcctgatgaatgctcatccggaattccgtatggcaatgaaagacggtgagctggtgatatgggatagtgttcacccttgttacaccgttttccatgagcaaactgaaacgttttcatcgctctggagtgaataccacgacgatttccggcagtttctacacatatattcgcaagatgtggcgtgttacggtgaaaacctggcctatttccctaaagggtttattgagaatatgtttttcgtctcagccaatccctgggtgagtttcaccagttttgatttaaacgtggccaatatggacaacttcttcgcccccgttttcaccatgggcaaatattatacgcaaggcgacaaggtgctgatgccgctggcgattcaggttcatcatgccgtctgtgatggcttccatgtcggcagaatgcttaatgaattacaacagtactgcgatgagtggcagggcggggcgtaaacgcgtggatccggcttactaaaagccagataacagtatgcgtatttgcgcgctgatttttgcggtataagaatatatactgatatgtatacccgaagtatgtcaaaaagaggtgtgctatgaagcagcgtattacagtgacagttgacagcgacagctatcagttgctcaaggcatatatgatgtcaatatctccggtctggtaagcacaaccatgcagaatgaagcccgtcgtctgcgtgccgaacgctggaaagcggaaaatcaggaagggatggctgaggtcgcccggtttattgaaatgaacggctcttttgctgacgagaacagggactggtgaaatgcagtttaaggtttacacctataaaagagagagccgttatcgtctgtttgtggatgtacagagtgatattattgacacgcccgggcgacggatggtgatccccctggccagtgcacgtctgctgtcagataaagtctcccgtgaactttacccggtggtgcatatcggggatgaaagctggcgcatgatgaccaccgatatggccagtgtgccggtctccgttatcggggaagaagtggctgatctcagccaccgcgaaaatgacatcaaaaacgccattaacctgatgttctggggaatataaatgtcaggctcccttatacacagccagtctgcaggtcgaccatagtgactggatatgttgtgttttacagtattatgtagtctgttttttatgcaaaatctaatttaatatattgatatttatatcattttacgtttctcgttcagctttcttgtacaaagtggtgatatcactagtgcggccgcctgcaggtcgaccatatgggagagctcaagcttagcttgagcttggatcagattgtcgtttcccgccttcagtttaaactatcagtgtttgacaggatatattggcgggtaaacctaagagaaaagagcgtttattagaataacggatatttaaaagggcgtgaaaaggtttatccgttcgtccatttgtatgtgcatgccaaccacagggttcccctcgggatcaaagtactttgatccaacccctccgctgctatagtgcagtcggcttctgacgttcagtgcagccgtcttctgaaaacgacatgtcgcacaagtcctaagttacgcgacaggctgccgccctgcccttttcctggcgttttcttgtcgcgtgttttagtcgcataaagtagaatacttgcgactagaaccggagacattacgccatgaacaagagcgccgccgctggcctgctgggctatgcccgcgtcagcaccgacgaccaggacttgaccaaccaacgggccgaactgcacgcggccggctgcaccaagctgttttccgagaagatcaccggcaccaggcgcgaccgcccggagctggccaggatgcttgaccacctacgccctggcgacgttgtgacagtgaccaggctagaccgcctggcccgcagcacccgcgacctactggacattgccgagcgcatccaggaggccggcgcgggcctgcgtagcctggcagagccgtgggccgacaccaccacgccggccggccgcatggtgttgaccgtgttcgccggcattgccgagttcgagcgttccctaatcatcgaccgcacccggagcgggcgcgaggccgccaaggcccgaggcgtgaagtttggcccccgccctaccctcaccccggcacagatcgcgcacgcccgcgagctgatcgaccaggaaggccgcaccgtgaaagaggcggctgcactgcttggcgtgcatcgctcgaccctgtaccgcgcacttgagcgcagcgaggaagtgacgcccaccgaggccaggcggcgcggtgccttccgtgaggacgcattgaccgaggccgacgccctggcggccgccgagaatgaacgccaagaggaacaagcatgaaaccgcaccaggacggccaggacgaaccgtttttcattaccgaagagatcgaggcggagatgatcgcggccgggtacgtgttcgagccgcccgcgcacgtctcaaccgtgcggctgcatgaaatcctggccggtttgtctgatgccaagctggcggcctggccggccagcttggccgctgaagaaaccgagcgccgccgtctaaaaaggtgatgtgtatttgagtaaaacagcttgcgtcatgcggtcgctgcgtatatgatgcgatgagtaaataaacaaatacgcaaggggaacgcatgaaggttatcgctgtacttaaccagaaaggcgggtcaggcaagacgaccatcgcaacccatctagcccgcgccctgcaactcgccggggccgatgttctgttagtcgattccgatccccagggcagtgcccgcgattgggcggccgtgcgggaagatcaaccgctaaccgttgtcggcatcgaccgcccgacgattgaccgcgacgtgaaggccatcggccggcgcgacttcgtagtgatcgacggagcgccccaggcggcggacttggctgtgtccgcgatcaaggcagccgacttcgtgctgattccggtgcagccaagcccttacgacatatgggccaccgccgacctggtggagctggttaagcagcgcattgaggtcacggatggaaggctacaagcggcctttgtcgtgtcgcgggcgatcaaaggcacgcgcatcggcggtgaggttgccgaggcgctggccgggtacgagctgcccattcttgagtcccgtatcacgcagcgcgtgagctacccaggcactgccgccgccggcacaaccgttcttgaatcagaacccgagggcgacgctgcccgcgaggtccaggcgctggccgctgaaattaaatcaaaactcatttgagttaatgaggtaaagagaaaatgagcaaaagcacaaacacgctaagtgccggccgtccgagcgcacgcagcagcaaggctgcaacgttggccagcctggcagacacgccagccatgaagcgggtcaactttcagttgccggcggaggatcacaccaagctgaagatgtacgcggtacgccaaggcaagaccattaccgagctgctatctgaatacatcgcgcagctaccagagtaaatgagcaaatgaataaatgagtagatgaattttagcggctaaaggaggcggcatggaaaatcaagaacaaccaggcaccgacgccgtggaatgccccatgtgtggaggaacgggcggttggccaggcgtaagcggctgggttgtctgccggccctgcaatggcactggaacccccaagcccgaggaatcggcgtgacggtcgcaaaccatccggcccggtacaaatcggcgcggcgctgggtgatgacctggtggagaagttgaaggccgcgcaggccgcccagcggcaacgcatcgaggcagaagcacgccccggtgaatcgtggcaagcggccgctgatcgaatccgcaaagaatcccggcaaccgccggcagccggtgcgccgtcgattaggaagccgcccaagggcgacgagcaaccagattttttcgttccgatgctctatgacgtgggcacccgcgatagtcgcagcatcatggacgtggccgttttccgtctgtcgaagcgtgaccgacgagctggcgaggtgatccgctacgagcttccagacgggcacgtagaggtttccgcagggccggccggcatggccagtgtgtgggattacgacctggtactgatggcggtttcccatctaaccgaatccatgaaccgataccgggaagggaagggagacaagcccggccgcgtgttccgtccacacgttgcggacgtactcaagttctgccggcgagccgatggcggaaagcagaaagacgacctggtagaaacctgcattcggttaaacaccacgcacgttgccatgcagcgtacgaagaaggccaagaacggccgcctggtgacggtatccgagggtgaagccttgattagccgctacaagatcgtaaagagcgaaaccgggcggccggagtacatcgagatcgagctagctgattggatgtaccgcgagatcacagaaggcaagaacccggacgtgctgacggttcaccccgattactttttgatcgatcccggcatcggccgttttctctaccgcctggcacgccgcgccgcaggcaaggcagaagccagatggttgttcaagacgatctacgaacgcagtggcagcgccggagagttcaagaagttctgtttcaccgtgcgcaagctgatcgggtcaaatgacctgccggagtacgatttgaaggaggaggcggggcaggctggcccgatcctagtcatgcgctaccgcaacctgatcgagggcgaagcatccgccggttcctaatgtacggagcagatgctagggcaaattgccctagcaggggaaaaaggtcgaaaaggtctctttcctgtggatagcacgtacattgggaacccaaagccgtacattgggaaccggaacccgtacattgggaacccaaagccgtacattgggaaccggtcacacatgtaagtgactgatataaaagagaaaaaaggcgatttttccgcctaaaactctttaaaacttattaaaactcttaaaacccgcctggcctgtgcataactgtctggccagcgcacagccgaagagctgcaaaaagcgcctacccttcggtcgctgcgctccctacgccccgccgcttcgcgtcggcctatcgcggccgctggccgctcaaaaatggctggcctacggccaggcaatctaccagggcgcggacaagccgcgccgtcgccactcgaccgccggcgcccacatcaaggcaccctgcctcgcgcgtttcggtgatgacggtgaaaacctctgacacatgcagctcccggagacggtcacagcttgtctgtaagcggatgccgggagcagacaagcccgtcagggcgcgtcagcgggtgttggcgggtgtcggggcgcagccatgacccagtcacgtagcgatagcggagtgtatactggcttaactatgcggcatcagagcagattgtactgagagtgcaccatatgcggtgtgaaataccgcacagatgcgtaaggagaaaataccgcatcaggcgctcttccgcttcctcgctcactgactcgctgcgctcggtcgttcggctgcggcgagcggtatcagctcactcaaaggcggtaatacggttatccacagaatcaggggataacgcaggaaagaacatgtgagcaaaaggccagcaaaaggccaggaaccgtaaaaaggccgcgttgctggcgtttttccataggctccgcccccctgacgagcatcacaaaaatcgacgctcaagtcagaggtggcgaaacccgacaggactataaagataccaggcgtttccccctggaagctccctcgtgcgctctcctgttccgaccctgccgcttaccggatacctgtccgcctttctcccttcgggaagcgtggcgctttctcatagctcacgctgtaggtatctcagttcggtgtaggtcgttcgctccaagctgggctgtgtgcacgaaccccccgttcagcccgaccgctgcgccttatccggtaactatcgtcttgagtccaacccggtaagacacgacttatcgccactggcagcagccactggtaacaggattagcagagcgaggtatgtaggcggtgctacagagttcttgaagtggtggcctaactacggctacactagaaggacagtatttggtatctgcgctctgctgaagccagttaccttcggaaaaagagttggtagctcttgatccggcaaacaaaccaccgctggtagcggtggtttttttgtttgcaagcagcagattacgcgcagaaaaaaaggatctcaagaagatcctttgatcttttctacggggtctgacgctcagtggaacgaaaactcacgttaagggattttggtcatgcatgatatatctcccaatttgtgtagggcttattatgcacgcttaaaaataataaaagcagacttgacctgatagtttggctgtgagcaattatgtgcttagtgcatctaatcgcttgagttaacgccggcgaagcggcgtcggcttgaacgaatttctagctagacattatttgccgactaccttggtgatctcgcctttcacgtagtggacaaattcttccaactgatctgcgcgcgaggccaagcgatcttcttcttgtccaagataagcctgtctagcttcaagtatgacgggctgatactgggccggcaggcgctccattgcccagtcggcagcgacatccttcggcgcgattttgccggttactgcgctgtaccaaatgcgggacaacgtaagcactacatttcgctcatcgccagcccagtcgggcggcgagttccatagcgttaaggtttcatttagcgcctcaaatagatcctgttcaggaaccggatcaaagagttcctccgccgctggacctaccaaggcaacgctatgttctcttgcttttgtcagcaagatagccagatcaatgtcgatcgtggctggctcgaagatacctgcaagaatgtcattgcgctgccattctccaaattgcagttcgcgcttagctggataacgccacggaatgatgtcgtcgtgcacaacaatggtgacttctacagcgcggagaatctcgctctctccaggggaagccgaagtttccaaaaggtcgttgatcaaagctcgccgcgttgtttcatcaagccttacggtcaccgtaaccagcaaatcaatatcactgtgtggcttcaggccgccatccactgcggagccgtacaaatgtacggccagcaacgtcggttcgagatggcgctcgatgacgccaactacctctgatagttgagtcgatacttcggcgatcaccgcttcccccatgatgtttaactttgttttagggcgactgccctgctgcgtaacatcgttgctgctccataacatcaaacatcgacccacggcgtaacgcgcttgctgcttggatgcccgaggcatagactgtaccccaaaaaaacatgtcataacaagaagccatgaaaaccgccactgcgccgttaccaccgctgcgttcggtcaaggttctggaccagttgcgtgacggcagttacgctacttgcattacagcttacgaaccgaacgaggcttatgtccactgggttcgtgcccgaattgatcacaggcagcaacgctctgtcatcgttacaatcaacatgctaccctccgcgagatcatccgtgtttcaaacccggcagcttagttgccgttcttccgaatagcatcggtaacatgagcaaagtctgccgccttacaacggctctcccgctgacgccgtcccggactgatgggctgcctgtatcgagtggtgattttgtgccgagctgccggtcggggagctgttggctggctggtggcaggatatattgtggtgtaaacaaattgacgcttagacaacttaataacacattgcggacgtttttaatgtactgaattaacgccgaattgaattatcagcttgcatgccggtcgatctagtaacatagatgacaccgcgcgcgataatttatcctagtttgcgcgctatattttgttttctatcgcgtattaaatgtataattgcgggactctaatcataaaaacccatctcataaataacgtcatgcattacatgttaattattacatgcttaacgtaattcaacagaaattatatgataatcatcgcaagaccggcaacaggattcaatcttaagaaactttattgccaaatgtttgaacgatctgcttgactctagctagagtccgaaccccagagtcccgctcagaagaactcgtcaagaaggcgatagaaggcgatgcgctgcgaatcgggagcggcgataccgtaaagcacgaggaagcggtcagcccattcgccgccaagctcttcagcaatatcacgggtagccaacgctatgtcctgatagcggtccgccacacccagccggccacagtcgatgaatccagaaaagcggccattttccaccatgatattcggcaagcaggcatcgccgtgggtcacgacgagatcctcgccgtcgggcatccgcgccttgagcctggcgaacagttcggctggcgcgagcccctgatgctcttcgtccagatcatcctgatcgacaagaccggcttccatccgagtacgtgctcgctcgatgcgatgtttcgcttggtggtcgaatgggcaggtagccggatcaagcgtatgcagccgccgcattgcatcagccatgatggatactttctcggcaggagcaaggtgagatgacaggagatcctgccccggcacttcgcccaatagcagccagtcccttcccgcttcagtgacaacgtcgagcacagctgcgcaaggaacgcccgtcgtggccagccacgatagccgcgctgcctcgtcttggagttcattcagggcaccggacaggtcggtcttgacaaaaagaaccgggcgcccctgcgctgacagccggaacacggcggcatcagagcagccgattgtctgttgtgcccagtcatagccgaatagcctctccacccaagcggccggagaacctgcgtgcaatccatcttgttcaatcatgcctcgatcgagttgagagtgaatatgagactctaattggataccgaggggaatttatggaacgtcagtggagcatttttgacaagaaatatttgctagctgatagtgaccttaggcgacttttgaacgcgcaataatggtttctgacgtatgtgcttagctcattaaactccagaaacccgcggctgagtggctccttcaacgttgcggttctgtcagttccaaacgtaaaacggcttgtcccgcgtcatcggcgggggtcataacgtgactcccttaattctcatgtatgataattcgagggtacccggggatcctctagagggcc

>pINTER2
CTTTCCTGCGTTATCCCCTGATTCTGTGGATAACCGTATTACCGCCTTTGAGTGAGCTGATACCGCTCGCCGCAGCCGAACGACCGAGCGCAGCGAGTCAGTGAGCGAGGAAGCGGAAGAGCGCCCAATACGCAAACCGCCTCTCCCCGCGCGTTGGCCGATTCATTAATGCAGCTGGCACGACAGGTTTCCCGACTGGAAAGCGGGCAGTGAGCGCAACGCAATTAATACGCGTACCGCTAGCCAGGAAGAGTTTGTAGAAACGCAAAAAGGCCATCCGTCAGGATGGCCTTCTGCTTAGTTTGATGCCTGGCAGTTTATGGCGGGCGTCCTGCCCGCCACCCTCCGGGCCGTTGCTTCACAACGTTCAAATCCGCTCCCGGCGGATTTGTCCTACTCAGGAGAGCGTTCACCGACAAACAACAGATAAAACGAAAGGCCCAGTCTTCCGACTGAGCCTTTCGTTTTATTTGATGCCTGGCAGTTCCCTACTCTCGCGTTAACGCTAGCATGGATGTTTTCCCAGTCACGACGTTGTAAAACGACGGCCAGTCTTAAGCTCGGGCCCCAAATAATGATTTTATTTTGACTGATAGTGACCTGTTCGTTGCAACAAATTGATGAGCAATGCTTTTTTATAATGCCAACTTTgtacaaaaaagcaggctccgcggccgcccccttCACCGTCGACCCGGGatcagtccgggacggcgtcagcgggagagccgttgtaaggcggcagactttgctcatgttaccgatgctattcggaagaacggcaactaagctgccgggtttgaaacacggatgatctcgcggagggtagcatgttgattgtaacgatgacagagcgttgctgcctgtgatcaattcgggcacgaacccagtggacataagcctcgttcggttcgtaagctgtaatgcaagtagcgtaactgccgtcacgcaactggtccagaaccttgaccgaacgcagcggtggtaacggcgcagtggcggttttcatggcttcttgttatgacatgtttttttggggtacagtctatgcctcgggcatccaagcagcaagcgcgttacgccgtgggtcgatgtttgatgttatggagcagcaacgatgttacgcagcagggcagtcgccctaaaacaaagttaaacatcatgggggaagcggtgatcgccgaagtatcgactcaactatcagaggtagttggcgtcatcgagcgccatctcgaaccgacgttgctggccgtacatttgtacggctccgcagtggatggcggcctgaagccacacagtgatattgatttgctggttacggtgaccgtaaggcttgatgaaacaacgcggcgagctttgatcaacgaccttttggaaacttcggcttcccctggagagagcgagattctccgcgctgtagaagtcaccattgttgtgcacgacgacatcattccgtggcgttatccagctaagcgcgaactgcaatttggagaatggcagcgcaatgacattcttgcaggtatcttcgagccagccacgatcgacattgatctggctatcttgctgacaaaagcaagagaacatagcgttgccttggtaggtccagcggcggaggaactctttgatccggttcctgaacaggatctatttgaggcgctaaatgaaaccttaacgctatggaactcgccgcccgactgggctggcgatgagcgaaatgtagtgcttacgttgtcccgcatttggtacagcgcagtaaccggcaaaatcgcgccgaaggatgtcgctgccgactgggcaatggagcgcctgccggcccagtatcagcccgtcatacttgaagctagacaggcttatcttggacaagaagaagatcgcttggcctcgcgcgcagatcagttggaagaatttgtccactacgtgaaaggcgagatcaccaaggtagtcggcaaataatgtctagctagaaattcgttcaagccgacgccgcttcgccggcgttaactcaagcgattagatgcactaagcacataattgctcacagccaaactatcaggtcaagtctgcttttattatttttaagcgtgcataataagccctacacaaattgggagatatatcatgcatgaccaGGTCGACATaagggtgggcgcgccgacccagctttCTTGTACAAAGTTGGCATTATAAGAAAGCATTGCTTATCAATTTGTTGCAACGAACAGGTCACTATCAGTCAAAATAAAATCATTATTTGCCATCCAGCTGATATCCCCTATAGTGAGTCGTATTACATGGTCATAGCTGTTTCCTGGCAGCTCTGGCCCGTGTCTCAAAATCTCTGATGTTACATTGCACAAGATAAAAATATATCATCATGAACAATAAAACTGTCTGCTTACATAAACAGTAATACAAGGGGTGTTATGAGCCATATTCAACGGGAAACGTCGAGGCCGCGATTAAATTCCAACATGGATGCTGATTTATATGGGTATAAATGGGCTCGCGATAATGTCGGGCAATCAGGTGCGACAATCTATCGCTTGTATGGGAAGCCCGATGCGCCAGAGTTGTTTCTGAAACATGGCAAAGGTAGCGTTGCCAATGATGTTACAGATGAGATGGTCAGACTAAACTGGCTGACGGAATTTATGCCTCTTCCGACCATCAAGCATTTTATCCGTACTCCTGATGATGCATGGTTACTCACCACTGCGATCCCCGGAAAAACAGCATTCCAGGTATTAGAAGAATATCCTGATTCAGGTGAAAATATTGTTGATGCGCTGGCAGTGTTCCTGCGCCGGTTGCATTCGATTCCTGTTTGTAATTGTCCTTTTAACAGCGATCGCGTATTTCGTCTCGCTCAGGCGCAATCACGAATGAATAACGGTTTGGTTGATGCGAGTGATTTTGATGACGAGCGTAATGGCTGGCCTGTTGAACAAGTCTGGAAAGAAATGCATAAACTTTTGCCATTCTCACCGGATTCAGTCGTCACTCATGGTGATTTCTCACTTGATAACCTTATTTTTGACGAGGGGAAATTAATAGGTTGTATTGATGTTGGACGAGTCGGAATCGCAGACCGATACCAGGATCTTGCCATCCTATGGAACTGCCTCGGTGAGTTTTCTCCTTCATTACAGAAACGGCTTTTTCAAAAATATGGTATTGATAATCCTGATATGAATAAATTGCAGTTTCATTTGATGCTCGATGAGTTTTTCTAATCAGAATTGGTTAATTGGTTGTAACACTGGCAGAGCATTACGCTGACTTGACGGGACGGCGCAAGCTCATGACCAAAATCCCTTAACGTGAGTTACGCGTCGTTCCACTGAGCGTCAGACCCCGTAGAAAAGATCAAAGGATCTTCTTGAGATCCTTTTTTTCTGCGCGTAATCTGCTGCTTGCAAACAAAAAAACCACCGCTACCAGCGGTGGTTTGTTTGCCGGATCAAGAGCTACCAACTCTTTTTCCGAAGGTAACTGGCTTCAGCAGAGCGCAGATACCAAATACTGTCCTTCTAGTGTAGCCGTAGTTAGGCCACCACTTCAAGAACTCTGTAGCACCGCCTACATACCTCGCTCTGCTAATCCTGTTACCAGTGGCTGCTGCCAGTGGCGATAAGTCGTGTCTTACCGGGTTGGACTCAAGACGATAGTTACCGGATAAGGCGCAGCGGTCGGGCTGAACGGGGGGTTCGTGCACACAGCCCAGCTTGGAGCGAACGACCTACACCGAACTGAGATACCTACAGCGTGAGCATTGAGAAAGCGCCACGCTTCCCGAAGGGAGAAAGGCGGACAGGTATCCGGTAAGCGGCAGGGTCGGAACAGGAGAGCGCACGAGGGAGCTTCCAGGGGGAAACGCCTGGTATCTTTATAGTCCTGTCGGGTTTCGCCACCTCTGACTTGAGCGTCGATTTTTGTGATGCTCGTCAGGGGGGCGGAGCCTATGGAAAAACGCCAGCAACGCGGCCTTTTTACGGTTCCTGGCCTTTTGCTGGCCTTTTGCTCACATGTT

>pINTER3
CTTTCCTGCGTTATCCCCTGATTCTGTGGATAACCGTATTACCGCCTTTGAGTGAGCTGATACCGCTCGCCGCAGCCGAACGACCGAGCGCAGCGAGTCAGTGAGCGAGGAAGCGGAAGAGCGCCCAATACGCAAACCGCCTCTCCCCGCGCGTTGGCCGATTCATTAATGCAGCTGGCACGACAGGTTTCCCGACTGGAAAGCGGGCAGTGAGCGCAACGCAATTAATACGCGTACCGCTAGCCAGGAAGAGTTTGTAGAAACGCAAAAAGGCCATCCGTCAGGATGGCCTTCTGCTTAGTTTGATGCCTGGCAGTTTATGGCGGGCGTCCTGCCCGCCACCCTCCGGGCCGTTGCTTCACAACGTTCAAATCCGCTCCCGGCGGATTTGTCCTACTCAGGAGAGCGTTCACCGACAAACAACAGATAAAACGAAAGGCCCAGTCTTCCGACTGAGCCTTTCGTTTTATTTGATGCCTGGCAGTTCCCTACTCTCGCGTTAACGCTAGCATGGATGTTTTCCCAGTCACGACGTTGTAAAACGACGGCCAGTCTTAAGCTCGGGCCCCAAATAATGATTTTATTTTGACTGATAGTGACCTGTTCGTTGCAACAAATTGATGAGCAATGCTTTTTTATAATGCCAACTTTgtacaaaaaagcaggctccgcggccgcccccttcaccattccggacccgggctcgagTCGACCCGGGATCAGTCCGGGACGGCGTCAGCGGGAGAGCCGTTGtaaggcggcagactttgctcatgttaccgatgctattcggaagaacggcaactaagctgccgggtttgaaacacggatgatctcgcggagggtagcatgttgattgtaacgatgacagagcgttgctgcctgtgatcaattcgggcacgaacccagtggacataagcctcgttcggttcgtaagctgtaatgcaagtagcgtaactgccgtcacgcaactggtccagaaccttgaccgaacgcagcggtggtaacggcgcagtggcggttttcatggcttcttgttatgacatgtttttttggggtacagtctatgcctcgggcatccaagcagcaagcgcgttacgccgtgggtcgatgtttgatgttatggagcagcaacgatgttacgcagcagggcagtcgccctaaaacaaagttaaacatcatgggggaagcggtgatcgccgaagtatcgactcaactatcagaggtagttggcgtcatcgagcgccatctcgaaccgacgttgctggccgtacatttgtacggctccgcagtggatggcggcctgaagccacacagtgatattgatttgctggttacggtgaccgtaaggcttgatgaaacaacgcggcgagctttgatcaacgaccttttggaaacttcggcttcccctggagagagcgagattctccgcgctgtagaagtcaccattgttgtgcacgacgacatcattccgtggcgttatccagctaagcgcgaactgcaatttggagaatggcagcgcaatgacattcttgcaggtatcttcgagccagccacgatcgacattgatctggctatcttgctgacaaaagcaagagaacatagcgttgccttggtaggtccagcggcggaggaactctttgatccggttcctgaacaggatctatttgaggcgctaaatgaaaccttaacgctatggaactcgccgcccgactgggctggcgatgagcgaaatgtagtgcttacgttgtcccgcatttggtacagcgcagtaaccggcaaaatcgcgccgaaggatgtcgctgccgactgggcaatggagcgcctgccggcccagtatcagcccgtcatacttgaagctagacaggcttatcttggacaagaagaagatcgcttggcctcgcgcgcagatcagttggaagaatttgtccactacgtgaaaggcgagatcaccaaggtagtcggcaaataatgtctagctagaaattcgttcaagccgacgccgcttcgccggcgttaactcaagcgattagatgcactaagcacataattgctcacagccaaactatcaggtcaagtctgcttttattatttttaagcgtgcataataagcCCTACACAAATTGGGAGATATATCATGCATGACCAGGtcgactacgatccgcttcggcaggatcgcgcgcggtcccctgttccggcgcatcttcaaggacaacaagaccgtggacgtcgagcggctctccgacaagcatgtcgcccgcctggtcaagcagaccgcactcgccgccggcgtccgttccgatcttccagaaggggaacgggcgctgctgttctcagggcactcgctgcgcgccggtcttgcctcctcggccgacattgaggagcgttacgttcagaaacaactaggccacgcctcggccgagatgacgcgcaaataccagcggcggcgggatcggttccgcaccaacctaaccaaggcgtctgggctctgagggcccttcaggtcttcaatccatctcgatctggaaatattgatttcgacccggcgaagcgcgccatccgcctgcgccgatgctatccagtgataacgcgaagggtgggcgcgccgacccagctttCTTGTACAAAGTTGGCATTATAAGAAAGCATTGCTTATCAATTTGTTGCAACGAACAGGTCACTATCAGTCAAAATAAAATCATTATTTGCCATCCAGCTGATATCCCCTATAGTGAGTCGTATTACATGGTCATAGCTGTTTCCTGGCAGCTCTGGCCCGTGTCTCAAAATCTCTGATGTTACATTGCACAAGATAAAAATATATCATCATGAACAATAAAACTGTCTGCTTACATAAACAGTAATACAAGGGGTGTTATGAGCCATATTCAACGGGAAACGTCGAGGCCGCGATTAAATTCCAACATGGATGCTGATTTATATGGGTATAAATGGGCTCGCGATAATGTCGGGCAATCAGGTGCGACAATCTATCGCTTGTATGGGAAGCCCGATGCGCCAGAGTTGTTTCTGAAACATGGCAAAGGTAGCGTTGCCAATGATGTTACAGATGAGATGGTCAGACTAAACTGGCTGACGGAATTTATGCCTCTTCCGACCATCAAGCATTTTATCCGTACTCCTGATGATGCATGGTTACTCACCACTGCGATCCCCGGAAAAACAGCATTCCAGGTATTAGAAGAATATCCTGATTCAGGTGAAAATATTGTTGATGCGCTGGCAGTGTTCCTGCGCCGGTTGCATTCGATTCCTGTTTGTAATTGTCCTTTTAACAGCGATCGCGTATTTCGTCTCGCTCAGGCGCAATCACGAATGAATAACGGTTTGGTTGATGCGAGTGATTTTGATGACGAGCGTAATGGCTGGCCTGTTGAACAAGTCTGGAAAGAAATGCATAAACTTTTGCCATTCTCACCGGATTCAGTCGTCACTCATGGTGATTTCTCACTTGATAACCTTATTTTTGACGAGGGGAAATTAATAGGTTGTATTGATGTTGGACGAGTCGGAATCGCAGACCGATACCAGGATCTTGCCATCCTATGGAACTGCCTCGGTGAGTTTTCTCCTTCATTACAGAAACGGCTTTTTCAAAAATATGGTATTGATAATCCTGATATGAATAAATTGCAGTTTCATTTGATGCTCGATGAGTTTTTCTAATCAGAATTGGTTAATTGGTTGTAACACTGGCAGAGCATTACGCTGACTTGACGGGACGGCGCAAGCTCATGACCAAAATCCCTTAACGTGAGTTACGCGTCGTTCCACTGAGCGTCAGACCCCGTAGAAAAGATCAAAGGATCTTCTTGAGATCCTTTTTTTCTGCGCGTAATCTGCTGCTTGCAAACAAAAAAACCACCGCTACCAGCGGTGGTTTGTTTGCCGGATCAAGAGCTACCAACTCTTTTTCCGAAGGTAACTGGCTTCAGCAGAGCGCAGATACCAAATACTGTCCTTCTAGTGTAGCCGTAGTTAGGCCACCACTTCAAGAACTCTGTAGCACCGCCTACATACCTCGCTCTGCTAATCCTGTTACCAGTGGCTGCTGCCAGTGGCGATAAGTCGTGTCTTACCGGGTTGGACTCAAGACGATAGTTACCGGATAAGGCGCAGCGGTCGGGCTGAACGGGGGGTTCGTGCACACAGCCCAGCTTGGAGCGAACGACCTACACCGAACTGAGATACCTACAGCGTGAGCATTGAGAAAGCGCCACGCTTCCCGAAGGGAGAAAGGCGGACAGGTATCCGGTAAGCGGCAGGGTCGGAACAGGAGAGCGCACGAGGGAGCTTCCAGGGGGAAACGCCTGGTATCTTTATAGTCCTGTCGGGTTTCGCCACCTCTGACTTGAGCGTCGATTTTTGTGATGCTCGTCAGGGGGGCGGAGCCTATGGAAAAACGCCAGCAACGCGGCCTTTTTACGGTTCCTGGCCTTTTGCTGGCCTTTTGCTCACATGTT

>pINTER4
CTTTCCTGCGTTATCCCCTGATTCTGTGGATAACCGTATTACCGCCTTTGAGTGAGCTGATACCGCTCGCCGCAGCCGAACGACCGAGCGCAGCGAGTCAGTGAGCGAGGAAGCGGAAGAGCGCCCAATACGCAAACCGCCTCTCCCCGCGCGTTGGCCGATTCATTAATGCAGCTGGCACGACAGGTTTCCCGACTGGAAAGCGGGCAGTGAGCGCAACGCAATTAATACGCGTACCGCTAGCCAGGAAGAGTTTGTAGAAACGCAAAAAGGCCATCCGTCAGGATGGCCTTCTGCTTAGTTTGATGCCTGGCAGTTTATGGCGGGCGTCCTGCCCGCCACCCTCCGGGCCGTTGCTTCACAACGTTCAAATCCGCTCCCGGCGGATTTGTCCTACTCAGGAGAGCGTTCACCGACAAACAACAGATAAAACGAAAGGCCCAGTCTTCCGACTGAGCCTTTCGTTTTATTTGATGCCTGGCAGTTCCCTACTCTCGCGTTAACGCTAGCATGGATGTTTTCCCAGTCACGACGTTGTAAAACGACGGCCAGTCTTAAGCTCGGGccctcagagcccagacgccttggttaggttggtgcggaaccgatcccgccgccgctggtatttgcgcgtcatctcggccgaggcgtggcctagttgtttctgaacgtaacgctcctcaatgtcggccgaggaggcaagaccggcgcgcagcgagtgccctgagaacagcagcgcccgttccccttctggaagatcggaacggacgccggcggcgagtgcggtctgcttgaccaggcgggcgacatgcttgtcggagagccgctcgacgtccacggtcttgttgtccttgaagatgcgccggaacaggggaccgcgcgcgatcctgccgaagcggatcgtagtgaccaccatttgccccatatcaccgtcggtactgatcccgtcgtcaataaaccgaaccgctacaccctgagcatcaaactcttttatcagttggatcatgtcggcggtgtcgcggccaagacggtcgagcttcttcaccagaatgacatcaccttcctccaccttcatcctcagcaaatccagcccttcccgatctgttgaactgccggatgccttgtcggtaaagatgcggttagcttttacccctgcatctttgagcgctgaggtctgcctcgtgaagaaggtgttgctgactcataccaggcctgaatcgccccatcatccagccagaaagtgagggagccacggttgatgagagctttgttgtaggtggaccagttggtgattttgaacttttgctttgccacggaacggtctgcgttgtcgggaagatgcgtgatctgatccttcaactcagcaaaagttcgatttattcaacaaagccgccgtcccgtcaagtcagcgtaatgctctgccagtgttacaaccaattaaccaattctgattagaaaaactcatcgagcatcaaatgaaactgcaatttattcatatcaggattatcaataccatatttttgaaaaagccgtttctgtaatgaaggagaaaactcaccgaggcagttccataggatggcaagatcctggtatcggtctgcgattccgactcgtccaacatcaatacaacctattaatttcccctcgtcaaaaataaggttatcaagtgagaaatcaccatgagtgacgactgaatccggtgagaatggcaaaagcagcttatgcatttctttccagacttgttcaacaggccagccattacgctcgtcatcaaaatcactcgcatcaaccaaaccgttattcattcgtgattgcgcctgagcgagacgaaatacgcgatcgctgttaaaaggacaattacaaacaggaatcgaatgcaaccggcgcaggaacactgccagcgcatcaacaatattttcacctgaatcaggatattcttctaatacctggaatgctgttttcccggggatcgcagtggtgagtaaccatgcatcatcaggagtacggataaaatgcttgatggtcggaagaggcataaattccgtcagccagtttagtctgaccatctcatctgtaacatcattggcaacgctacctttgccatgtttcagaaacaactctggcgcatcgggcttcccatacaatcgatagattgtcgcacctgattgcccgacattatcgcgagcccatttatacccatataaatcagcatccatgttggaatttaatcgcggcctcgagcaagacgtttcccgttgaatatggctcataacaccccttgtattactgtttatgtaagcagacagttttattgttcatgatgatatatttttatcttgtgcaatgtaacatcagagattttgagacaccgcgcttgcggaagcatcagcaaataaggccagcacagccagcgcagttgccgctttggttcctgattctgttcttgatgaattaaacaaagcggcacagtaacaaaggacttcattgataatttttcttcaggaggaagacatgtcattcttttctacgttaaaaacagctttgtctttgaaggagaaacttgctgctactggtgttcttgttctgatttgcgcacttgttggtgctgggtttgcatgggaacgtcatcagctaaagcaagccatagagaaaattggcagtcttgatcaggctgttaaggaacgtgataagtcaataatggatcttaaccagaccattgagacgatgaacaaagcagagcaacattttcacagccaggaagtgaaaaatgaatcagaacaagccaagtatgctgacaggcaaatggaacgaaaagctgaagttcagaaacaactggttgcggcgggtaatgttcgccagcgtattcctgctgacactcagcggttgctccgggagtcgatcagcgaatttaacgccgacgccgacaaaggttaaccaccctgcccccaaaagtgcatttatgtgtaggatgccagagtttagcagtgaatattttgatgatctgccagcgtatatcctcgatacagaaacgatgctgatggggattaacaggaagaatcgcaacgttaatgattacaaccgagctattagcggtaactaaaagggatttttatgtctgataaagtaacagtaaagcaaactatcaacaaagcgacttcaatctacaaaattgagcaaatcactgttggcaagccaggatctgaacaataccgtcgtgctttcgagcttgccgatcagcttggtttaaaacacccggattgcattgagcatgtatttccgacctatgctgatgagcaatgtactcatgttcttaccgaagaggattttttcagcactgaagaacgagaaggcgttgatcgctgcattggtgtgatttgttcttcggtaagtgatgagttattccctaatgtgcctgaatatggtggtattggataccaattcctgtacgagggcgatgagcttaaatgctatgaacatggtcttctcatcgaaagcgtagaataatacgactcccttccaaccggctacgttggccggtttttcacttatccacattatccactggatagatccaataatcaggtccatacagatcccaattagatccatatagatccctgatcgttgcaggccgcgccacgtctggcttagaagtgtatcgcgatgtgtgctggagggaaaacgatgtgtgctggagggataaaaatgtgtgctgacgggttgctaatgtgtgctggcgggatataggatgtgtgttgacgggaaagctagcttgggtagttatcaccacttataaaaactatccacacaattcggaaaaagtaatatgaatcaatcatttatctccgatattctttacgcagacattgaaagtaaggcaaaagaactaacagttaattcaaacaacactgtgcagcctgtagcgttgatgcgcttgggggtattcgtgccgaagccatcaaagagcaaaggagaaagtaaagagattgatgccaccaaagcgttttcccagctggagatagctaaagccgagggttacgatgatattaaaatcaccggtcctcgactcgatatggatactgatttcaaaacgtggatcggtgtcatctacgcgttcagcaaatacggcttgtcctcaaacaccatccagttatcgtttcaggaattcgctaaagcctgtggtttcccctcaaaacgtctggatgcgaaactgcgtttaaccattcatgaatcacttggacgcttgcgtaacaagggtatcgcttttaagcgcggaaaagatgctaaaggcggctatcagactggtctgctgaaggtcgggcgttttgatgctgaccttgatctgatagagctggaggctgattcgaagttgtgggagctgttccagcttgattatcgcgttctgttgcaacaccacgccttgcgtgcccttccgaagaaagaagctgcacaagccatttacactttcatcgaaagccttccgcagaacccgttgccgctatcgttcgcgcgaatccgtgagcgcctggctttgcagtcagctgttggcgagcaaaaccgtatcattaagaaagcgatagaacagcttaaaacaatcggctatctcgactgttctattgagaagaaaggccgggaaagttttgtaatcgtccattctcgcaatccaaagctgaaactccccgaataagtgtgtgctggagggaaaccgcattaaaaagatgtgtgctgccgggaaggcttgtccaatttcctgtttttgatgtgcgctggagggggacgcccctcagtttgcccagactttccctccagcacacatctgtccatccgcttttccctccagcacacatcgaagctgccgggcaagccgttctcaccagttgatagagagtgaagctagcttggctgcccattgaagcaggaaatcaccaaaatgattcaggctacaacctgaacgtagaagaaatccgcgtcctttatgcgtggaggatgccaaagcatgttgtgacacacttggcaaaggagtaagcatgcagagaatgctatgtacaagcatctacgcatacattattattttatgcagcatttttaaTTAAaagggtgggcgcgccgacccagctttCTTGTACAAAGTTGGCATTATAAGAAAGCATTGCTTATCAATTTGTTGCAACGAACAGGTCACTATCAGTCAAAATAAAATCATTATTTGCCATCCAGCTGATATCCCCTATAGTGAGTCGTATTACATGGTCATAGCTGTTTCCTGGCAGCTCTGGCCCGTGTCTCAAAATCTCTGATGTTACATTGCACAAGATAAAAATATATCATCATGAACAATAAAACTGTCTGCTTACATAAACAGTAATACAAGGGGTGTTATGAGCCATATTCAACGGGAAACGTCGAGGCCGCGATTAAATTCCAACATGGATGCTGATTTATATGGGTATAAATGGGCTCGCGATAATGTCGGGCAATCAGGTGCGACAATCTATCGCTTGTATGGGAAGCCCGATGCGCCAGAGTTGTTTCTGAAACATGGCAAAGGTAGCGTTGCCAATGATGTTACAGATGAGATGGTCAGACTAAACTGGCTGACGGAATTTATGCCTCTTCCGACCATCAAGCATTTTATCCGTACTCCTGATGATGCATGGTTACTCACCACTGCGATCCCCGGAAAAACAGCATTCCAGGTATTAGAAGAATATCCTGATTCAGGTGAAAATATTGTTGATGCGCTGGCAGTGTTCCTGCGCCGGTTGCATTCGATTCCTGTTTGTAATTGTCCTTTTAACAGCGATCGCGTATTTCGTCTCGCTCAGGCGCAATCACGAATGAATAACGGTTTGGTTGATGCGAGTGATTTTGATGACGAGCGTAATGGCTGGCCTGTTGAACAAGTCTGGAAAGAAATGCATAAACTTTTGCCATTCTCACCGGATTCAGTCGTCACTCATGGTGATTTCTCACTTGATAACCTTATTTTTGACGAGGGGAAATTAATAGGTTGTATTGATGTTGGACGAGTCGGAATCGCAGACCGATACCAGGATCTTGCCATCCTATGGAACTGCCTCGGTGAGTTTTCTCCTTCATTACAGAAACGGCTTTTTCAAAAATATGGTATTGATAATCCTGATATGAATAAATTGCAGTTTCATTTGATGCTCGATGAGTTTTTCTAATCAGAATTGGTTAATTGGTTGTAACACTGGCAGAGCATTACGCTGACTTGACGGGACGGCGCAAGCTCATGACCAAAATCCCTTAACGTGAGTTACGCGTCGTTCCACTGAGCGTCAGACCCCGTAGAAAAGATCAAAGGATCTTCTTGAGATCCTTTTTTTCTGCGCGTAATCTGCTGCTTGCAAACAAAAAAACCACCGCTACCAGCGGTGGTTTGTTTGCCGGATCAAGAGCTACCAACTCTTTTTCCGAAGGTAACTGGCTTCAGCAGAGCGCAGATACCAAATACTGTCCTTCTAGTGTAGCCGTAGTTAGGCCACCACTTCAAGAACTCTGTAGCACCGCCTACATACCTCGCTCTGCTAATCCTGTTACCAGTGGCTGCTGCCAGTGGCGATAAGTCGTGTCTTACCGGGTTGGACTCAAGACGATAGTTACCGGATAAGGCGCAGCGGTCGGGCTGAACGGGGGGTTCGTGCACACAGCCCAGCTTGGAGCGAACGACCTACACCGAACTGAGATACCTACAGCGTGAGCATTGAGAAAGCGCCACGCTTCCCGAAGGGAGAAAGGCGGACAGGTATCCGGTAAGCGGCAGGGTCGGAACAGGAGAGCGCACGAGGGAGCTTCCAGGGGGAAACGCCTGGTATCTTTATAGTCCTGTCGGGTTTCGCCACCTCTGACTTGAGCGTCGATTTTTGTGATGCTCGTCAGGGGGGCGGAGCCTATGGAAAAACGCCAGCAACGCGGCCTTTTTACGGTTCCTGGCCTTTTGCTGGCCTTTTGCTCACATGTT

>pINTER5
CTTTCCTGCGTTATCCCCTGATTCTGTGGATAACCGTATTACCGCCTTTGAGTGAGCTGATACCGCTCGCCGCAGCCGAACGACCGAGCGCAGCGAGTCAGTGAGCGAGGAAGCGGAAGAGCGCCCAATACGCAAACCGCCTCTCCCCGCGCGTTGGCCGATTCATTAATGCAGCTGGCACGACAGGTTTCCCGACTGGAAAGCGGGCAGTGAGCGCAACGCAATTAATACGCGTACCGCTAGCCAGGAAGAGTTTGTAGAAACGCAAAAAGGCCATCCGTCAGGATGGCCTTCTGCTTAGTTTGATGCCTGGCAGTTTATGGCGGGCGTCCTGCCCGCCACCCTCCGGGCCGTTGCTTCACAACGTTCAAATCCGCTCCCGGCGGATTTGTCCTACTCAGGAGAGCGTTCACCGACAAACAACAGATAAAACGAAAGGCCCAGTCTTCCGACTGAGCCTTTCGTTTTATTTGATGCCTGGCAGTTCCCTACTCTCGCGTTAACGCTAGCATGGATGTTTTCCCAGTCACGACGTTGTAAAACGACGGCCAGTCTTAAGCTCGGGccctcagagcccagacgccttggttaggttggtgcggaaccgatcccgccgccgctggtatttgcgcgtcatctcggccgaggcgtggcctagttgtttctgaacgtaacgctcctcaatgtcggccgaggaggcaagaccggcgcgcagcgagtgccctgagaacagcagcgcccgttccccttctggaagatcggaacggacgccggcggcgagtgcggtctgcttgaccaggcgggcgacatgcttgtcggagagccgctcgacgtccacggtcttgttgtccttgaagatgcgccggaacaggggaccgcgcgcgatcctgccgaagcggatcgtagtcgaCCTGGTCATGCATGATATATCTCCCAATTTGTGTAGGgcttattatgcacgcttaaaaataataaaagcagacttgacctgatagtttggctgtgagcaattatgtgcttagtgcatctaatcgcttgagttaacgccggcgaagcggcgtcggcttgaacgaatttctagctagacattatttgccgactaccttggtgatctcgcctttcacgtagtggacaaattcttccaactgatctgcgcgcgaggccaagcgatcttcttcttgtccaagataagcctgtctagcttcaagtatgacgggctgatactgggccggcaggcgctccattgcccagtcggcagcgacatccttcggcgcgattttgccggttactgcgctgtaccaaatgcgggacaacgtaagcactacatttcgctcatcgccagcccagtcgggcggcgagttccatagcgttaaggtttcatttagcgcctcaaatagatcctgttcaggaaccggatcaaagagttcctccgccgctggacctaccaaggcaacgctatgttctcttgcttttgtcagcaagatagccagatcaatgtcgatcgtggctggctcgaagatacctgcaagaatgtcattgcgctgccattctccaaattgcagttcgcgcttagctggataacgccacggaatgatgtcgtcgtgcacaacaatggtgacttctacagcgcggagaatctcgctctctccaggggaagccgaagtttccaaaaggtcgttgatcaaagctcgccgcgttgtttcatcaagccttacggtcaccgtaaccagcaaatcaatatcactgtgtggcttcaggccgccatccactgcggagccgtacaaatgtacggccagcaacgtcggttcgagatggcgctcgatgacgccaactacctctgatagttgagtcgatacttcggcgatcaccgcttcccccatgatgtttaactttgttttagggcgactgccctgctgcgtaacatcgttgctgctccataacatcaaacatcgacccacggcgtaacgcgcttgctgcttggatgcccgaggcatagactgtaccccaaaaaaacatgtcataacaagaagccatgaaaaccgccactgcgccgttaccaccgctgcgttcggtcaaggttctggaccagttgcgtgacggcagttacgctacttgcattacagcttacgaaccgaacgaggcttatgtccactgggttcgtgcccgaattgatcacaggcagcaacgctctgtcatcgttacaatcaacatgctaccctccgcgagatcatccgtgtttcaaacccggcagcttagttgccgttcttccgaatagcatcggtaacatgagcaaagtctgccgccttacaacggctctcccgctgacgccgtcccggactgatCCCGGGTCGACTCGAGcccgggtccggcggcgagtgcggtctgcttgaccaggcgggcgacatgcttgtcggagagccgctcgacgtccacggtcttgttgtccttgaagatgcgccggaacaggggaccgcgcgcgatcctgccgaagcggatcgtagtgaccaccatttgccccatatcaccgtcggtactgatcccgtcgtcaataaaccgaaccgctacaccctgagcatcaaactcttttatcagttggatcatgtcggcggtgtcgcggccaagacggtcgagcttcttcaccagaatgacatcaccttcctccaccttcatcctcagcaaatccagcccttcccgatctgttgaactgccggatgccttgtcggtaaagatgcggttagcttttacccctgcatctttgagcgctgaggtctgcctcgtgaagaaggtgttgctgactcataccaggcctgaatcgccccatcatccagccagaaagtgagggagccacggttgatgagagctttgttgtaggtggaccagttggtgattttgaacttttgctttgccacggaacggtctgcgttgtcgggaagatgcgtgatctgatccttcaactcagcaaaagttcgatttattcaacaaagccgccgtcccgtcaagtcagcgtaatgctctgccagtgttacaaccaattaaccaattctgattagaaaaactcatcgagcatcaaatgaaactgcaatttattcatatcaggattatcaataccatatttttgaaaaagccgtttctgtaatgaaggagaaaactcaccgaggcagttccataggatggcaagatcctggtatcggtctgcgattccgactcgtccaacatcaatacaacctattaatttcccctcgtcaaaaataaggttatcaagtgagaaatcaccatgagtgacgactgaatccggtgagaatggcaaaagcagcttatgcatttctttccagacttgttcaacaggccagccattacgctcgtcatcaaaatcactcgcatcaaccaaaccgttattcattcgtgattgcgcctgagcgagacgaaatacgcgatcgctgttaaaaggacaattacaaacaggaatcgaatgcaaccggcgcaggaacactgccagcgcatcaacaatattttcacctgaatcaggatattcttctaatacctggaatgctgttttcccggggatcgcagtggtgagtaaccatgcatcatcaggagtacggataaaatgcttgatggtcggaagaggcataaattccgtcagccagtttagtctgaccatctcatctgtaacatcattggcaacgctacctttgccatgtttcagaaacaactctggcgcatcgggcttcccatacaatcgatagattgtcgcacctgattgcccgacattatcgcgagcccatttatacccatataaatcagcatccatgttggaatttaatcgcggcctcgagcaagacgtttcccgttgaatatggctcataacaccccttgtattactgtttatgtaagcagacagttttattgttcatgatgatatatttttatcttgtgcaatgtaacatcagagattttgagacaccgcgcttgcggaagcatcagcaaataaggccagcacagccagcgcagttgccgctttggttcctgattctgttcttgatgaattaaacaaagcggcacagtaacaaaggacttcattgataatttttcttcaggaggaagacatgtcattcttttctacgttaaaaacagctttgtctttgaaggagaaacttgctgctactggtgttcttgttctgatttgcgcacttgttggtgctgggtttgcatgggaacgtcatcagctaaagcaagccatagagaaaattggcagtcttgatcaggctgttaaggaacgtgataagtcaataatggatcttaaccagaccattgagacgatgaacaaagcagagcaacattttcacagccaggaagtgaaaaatgaatcagaacaagccaagtatgctgacaggcaaatggaacgaaaagctgaagttcagaaacaactggttgcggcgggtaatgttcgccagcgtattcctgctgacactcagcggttgctccgggagtcgatcagcgaatttaacgccgacgccgacaaaggttaaccaccctgcccccaaaagtgcatttatgtgtaggatgccagagtttagcagtgaatattttgatgatctgccagcgtatatcctcgatacagaaacgatgctgatggggattaacaggaagaatcgcaacgttaatgattacaaccgagctattagcggtaactaaaagggatttttatgtctgataaagtaacagtaaagcaaactatcaacaaagcgacttcaatctacaaaattgagcaaatcactgttggcaagccaggatctgaacaataccgtcgtgctttcgagcttgccgatcagcttggtttaaaacacccggattgcattgagcatgtatttccgacctatgctgatgagcaatgtactcatgttcttaccgaagaggattttttcagcactgaagaacgagaaggcgttgatcgctgcattggtgtgatttgttcttcggtaagtgatgagttattccctaatgtgcctgaatatggtggtattggataccaattcctgtacgagggcgatgagcttaaatgctatgaacatggtcttctcatcgaaagcgtagaataatacgactcccttccaaccggctacgttggccggtttttcacttatccacattatccactggatagatccaataatcaggtccatacagatcccaattagatccatatagatccctgatcgttgcaggccgcgccacgtctggcttagaagtgtatcgcgatgtgtgctggagggaaaacgatgtgtgctggagggataaaaatgtgtgctgacgggttgctaatgtgtgctggcgggatataggatgtgtgttgacgggaaagctagcttgggtagttatcaccacttataaaaactatccacacaattcggaaaaagtaatatgaatcaatcatttatctccgatattctttacgcagacattgaaagtaaggcaaaagaactaacagttaattcaaacaacactgtgcagcctgtagcgttgatgcgcttgggggtattcgtgccgaagccatcaaagagcaaaggagaaagtaaagagattgatgccaccaaagcgttttcccagctggagatagctaaagccgagggttacgatgatattaaaatcaccggtcctcgactcgatatggatactgatttcaaaacgtggatcggtgtcatctacgcgttcagcaaatacggcttgtcctcaaacaccatccagttatcgtttcaggaattcgctaaagcctgtggtttcccctcaaaacgtctggatgcgaaactgcgtttaaccattcatgaatcacttggacgcttgcgtaacaagggtatcgcttttaagcgcggaaaagatgctaaaggcggctatcagactggtctgctgaaggtcgggcgttttgatgctgaccttgatctgatagagctggaggctgattcgaagttgtgggagctgttccagcttgattatcgcgttctgttgcaacaccacgccttgcgtgcccttccgaagaaagaagctgcacaagccatttacactttcatcgaaagccttccgcagaacccgttgccgctatcgttcgcgcgaatccgtgagcgcctggctttgcagtcagctgttggcgagcaaaaccgtatcattaagaaagcgatagaacagcttaaaacaatcggctatctcgactgttctattgagaagaaaggccgggaaagttttgtaatcgtccattctcgcaatccaaagctgaaactccccgaataagtgtgtgctggagggaaaccgcattaaaaagatgtgtgctgccgggaaggcttgtccaatttcctgtttttgatgtgcgctggagggggacgcccctcagtttgcccagactttccctccagcacacatctgtccatccgcttttccctccagcacacatcgaagctgccgggcaagccgttctcaccagttgatagagagtgaagctagcttggctgcccattgaagcaggaaatcaccaaaatgattcaggctacaacctgaacgtagaagaaatccgcgtcctttatgcgtggaggatgccaaagcatgttgtgacacacttggcaaaggagtaagcatgcagagaatgctatgtacaagcatctacgcatacattattattttatgcagcatttttaaTTAAaagggtgggcgcgccgacccagctttCTTGTACAAAGTTGGCATTATAAGAAAGCATTGCTTATCAATTTGTTGCAACGAACAGGTCACTATCAGTCAAAATAAAATCATTATTTGCCATCCAGCTGATATCCCCTATAGTGAGTCGTATTACATGGTCATAGCTGTTTCCTGGCAGCTCTGGCCCGTGTCTCAAAATCTCTGATGTTACATTGCACAAGATAAAAATATATCATCATGAACAATAAAACTGTCTGCTTACATAAACAGTAATACAAGGGGTGTTATGAGCCATATTCAACGGGAAACGTCGAGGCCGCGATTAAATTCCAACATGGATGCTGATTTATATGGGTATAAATGGGCTCGCGATAATGTCGGGCAATCAGGTGCGACAATCTATCGCTTGTATGGGAAGCCCGATGCGCCAGAGTTGTTTCTGAAACATGGCAAAGGTAGCGTTGCCAATGATGTTACAGATGAGATGGTCAGACTAAACTGGCTGACGGAATTTATGCCTCTTCCGACCATCAAGCATTTTATCCGTACTCCTGATGATGCATGGTTACTCACCACTGCGATCCCCGGAAAAACAGCATTCCAGGTATTAGAAGAATATCCTGATTCAGGTGAAAATATTGTTGATGCGCTGGCAGTGTTCCTGCGCCGGTTGCATTCGATTCCTGTTTGTAATTGTCCTTTTAACAGCGATCGCGTATTTCGTCTCGCTCAGGCGCAATCACGAATGAATAACGGTTTGGTTGATGCGAGTGATTTTGATGACGAGCGTAATGGCTGGCCTGTTGAACAAGTCTGGAAAGAAATGCATAAACTTTTGCCATTCTCACCGGATTCAGTCGTCACTCATGGTGATTTCTCACTTGATAACCTTATTTTTGACGAGGGGAAATTAATAGGTTGTATTGATGTTGGACGAGTCGGAATCGCAGACCGATACCAGGATCTTGCCATCCTATGGAACTGCCTCGGTGAGTTTTCTCCTTCATTACAGAAACGGCTTTTTCAAAAATATGGTATTGATAATCCTGATATGAATAAATTGCAGTTTCATTTGATGCTCGATGAGTTTTTCTAATCAGAATTGGTTAATTGGTTGTAACACTGGCAGAGCATTACGCTGACTTGACGGGACGGCGCAAGCTCATGACCAAAATCCCTTAACGTGAGTTACGCGTCGTTCCACTGAGCGTCAGACCCCGTAGAAAAGATCAAAGGATCTTCTTGAGATCCTTTTTTTCTGCGCGTAATCTGCTGCTTGCAAACAAAAAAACCACCGCTACCAGCGGTGGTTTGTTTGCCGGATCAAGAGCTACCAACTCTTTTTCCGAAGGTAACTGGCTTCAGCAGAGCGCAGATACCAAATACTGTCCTTCTAGTGTAGCCGTAGTTAGGCCACCACTTCAAGAACTCTGTAGCACCGCCTACATACCTCGCTCTGCTAATCCTGTTACCAGTGGCTGCTGCCAGTGGCGATAAGTCGTGTCTTACCGGGTTGGACTCAAGACGATAGTTACCGGATAAGGCGCAGCGGTCGGGCTGAACGGGGGGTTCGTGCACACAGCCCAGCTTGGAGCGAACGACCTACACCGAACTGAGATACCTACAGCGTGAGCATTGAGAAAGCGCCACGCTTCCCGAAGGGAGAAAGGCGGACAGGTATCCGGTAAGCGGCAGGGTCGGAACAGGAGAGCGCACGAGGGAGCTTCCAGGGGGAAACGCCTGGTATCTTTATAGTCCTGTCGGGTTTCGCCACCTCTGACTTGAGCGTCGATTTTTGTGATGCTCGTCAGGGGGGCGGAGCCTATGGAAAAACGCCAGCAACGCGGCCTTTTTACGGTTCCTGGCCTTTTGCTGGCCTTTTGCTCACATGTT

>pINTER6
aagcttggatccgcccgggcctaattggccggcgcgccaaaaatttattagagcaatatagtcctagaatgtcaaaggtaccgatcatgatctagaattcccgatctagtaacatagatgacaccgcgcgcgataatttatcctagtttgcgcgctatattttgttttctatcgcgtattaaatgtataattgcgggactctaatcataaaaacccatctcataaataacgtcatgcattacatgttaattattacatgcttaacgtaattcaacagaaattatatgataatcatcgcaagaccggcaacaggattcaatcttaagaaactttattgccaaatgtttgaacgatcggggaaattcgggggatcgatcccgcgaactgtggacgagaactgtgccaccaagcgtaaggccgttctctcgcatttgccttgctaggctcgcgcgagttgctggctgaggcgttctcgaaatcagctcttgttcggtcggcatctactctattcctttgccctcggacgagtgctggggcgtcggtttccactatcggcgagtacttctacacagccatcggtccagacggccgcgcttctgcgggcgatttgtgtacgcccgacagtcccggctccggatcggacgattgcgtcgcatcgaccctgcgcccaagctgcatcatcgaaattgccgtcaaccaagctctgatagagttggtcaagaccaatgcggagcatatacgcccggagccgcggcgatcctgcaagctccggatgcctccgctcgaagtagcgcgtctgctgctccatacaagccaaccacggcctccagaagaagatgttggcgacctcgtattgggaatccccgaacatcgcctcgctccagtcaatgaccgctgttatgcggccattgtccgtcaggacattgttggagccgaaatccgcgtgcacgaggtgccggacttcggggcagtcctcggcccaaagcatcagctcatcgagagcctgcgcgacggacgcactgacggtgtcgtccatcacagtttgccagtgatacacatggggatcagcaatcgcgcatatgaaatcacgccatgtagtgtattgaccgattccttgcggtccgaatgggccgaacccgctcgtctggctaagatcggccgcagcgatcgcatccatggcctccgcgaccggctgcagaacagcgggcagttcggtttcaggcaggtcttgcaacgtgacaccctgtgcacggcgggagatgcaataggtcaggctctcgctgaatgccccaatgtcaagcacttccggaatcgggagcgcggccgatgcaaagtgccgataaacataacgatctttgtagaaaccatcggcgcagctatttacccgcaggacatatccacgccctcctacatcgaagctgaaagcacgagattcttcgccctccgagagctgcatcaggtcggagacgctgtcgaacttttcgatcagaaacttctcgacagacgtcgcggtgagttcaggctttttcatatcttattgccccccgggatcagatctggattgagagtgaatatgagactctaattggataccgaggggaatttatggaacgtcagtggagcatttttgacaagaaatatttgctagctgatagtgaccttaggcgacttttgaacgcgcaataatggtttctgacgtatgtgcttagctcattaaactccagaaacccgcggctgagtggctccttcaacgttgcggttctgtcagttccaaacgtaaaacggcttgtcccgcgtcatcggcgggggtcataacgtgactcccttaattctccgctcatgatcttgatcccctgcgccatcagatccttggcggcaagaaagccatccagtttactttgcagggcttcccaaccttaccagagggcgccccagctggcaattccggttcgcttgctgtccataaaaccgcccagtctagctatcgccatgtaagcccactgcaagctacctgctttctctttgcgcttgcgttttcccttgtccagatagcccagtagctgacattcatccggggtcagcaccgtttctgcggactggctttctacgtgttccgcttcctttagcagcccttgcgccctgagtgcttgcggcagcgtgaagctgatccgtcgagatctgaattcgtagggataacagggtaattcccttaattctccgctcatgatcagattgtcgtttcccgccttcagtttaaactatcagtgtttgacaggatatattggcgggtaaacctaagagaaaagagcgtttattagaataatcggatatttaaaagggcgtgaaaaggtttatccgttcgtccatttgtatgtgcatgccaaccacagggttcccctcgggagtgcttggcattccgtgcgataatgacttctgttcaaccacccaaacgtcggaaagcctgacgacggagcagcattccaaaaagatcccttggctcgtctgggtcggctagaaggtcgagtgggctgctgtggcttgatccctcaacgcggtcgcggacgtagcgcagcgccgaaaaatcctcgatcgcaaatccgacgctgtcgaaaagcgtgatctgcttgtcgctctttcggccgacgtcctggccagtcatcacgcgccaaagttccgtcacaggatgatctggcgcgagttgctggatctcgccttcaatccgggcctgtggcgggaactccacgaaaatatccgaacgcagcaagatcgtcgatcctccggcgttcagcctgtgccacagccgacaggatggtgaccgaatcctacaaggtagaatccgcctgagtcgcaagggtgacttcgcctatattggacgacggcgcgcagagggcgacctctttttgggttacgattgtaggattatcactaaaacaatacatgaacatattcaaatggcaatctctctaaggcattggaaataaatacaaataacagttgggtggagtttttcgacctgagggcgttaaccttctgttaacctaaaagctcttgcccaaacagcagaatcggcgctaattgccagcggcggaacttttccagtttcgcgaaaagtatcgccactggcaaggaatgggtttgagatggcgaagtctgtcctaaaagcagcgcctgtagttgtagggttgacggccttgatggagcgtcatgccgatgccctctcgagccaacttcaagcacatcatcttaaggttttcccgccgcattccgagaagggcattcgaacattcgggccatcggaggcgtccaagctgctcggcgttggcgagtcatatttacggcagaccgcgtctgagatgccagagttgaatgttagcatgagcccgggtggcaggcgaatgttctcaattgaagatatccatgtgattcggaagtatatggatcaggtcggccgcgggaaccggcgctacctgccacatcgtcgaggcggcgagcagcttcaggttatctctgtgatgaatttcaaaggtgggtcgggtaagaccaccaccgccgcgcatctggcgcagtacctcgctatgcgcggatatcgagtcttggccattgatctcgatcctcaagcgagcctttctgcactctttgggagccaaccggagacggacgttggcccgaacgaaacgctctacggcgctataaggtatgatgatgagcaggtggcaatcgaacgagtcgtccgagggacttacattcccgacctccacctgattcctggtaaccttgagctgatggagtttgaacacgatacgccacgcgcgctgatgaaccgcaaagagggcgacacgctcttttatggtcgcatcagccaagtaattgaagatatcgcggataactatgacgtcgtggtcatcgactgccctccccagcttgggtatctcacgctatccgcattgactgcggcgacgtccattcttgtcacggtccatccgcagatgctggatgtgatgtcgatgaaccagtttctggcaatgacatcgaaccttttgcgtgaaatcgagaatgctggcgccaagttcaagtttaattggatgcgctatctgataacccgtttcgaaccgagcgacggaccacagaaccaaatggtaggttatctgcggtcgatttttggcgaaaatgtcctcaattttccgatgcttaaaaccaccgcggtttcggacgctggcctgacaaaccagactctattcgaagtggagcgtggcctgttcacgcgctcgacctatgatcgagccttggaggcgatgaacgccgtcaacgacgagatcgaaacactgatcaaaaaagcatggggtaggcccacatgagccggaagcacatccttggcgtctcaactgacgcccctgagacgtcgcccgccgacaataggacggcaaagaaccgctccatgccgctcctcggcgtaacaaggaaggagcgcgatccggcaacgaagctcacagcgaacattggtaacgcactgcgagagcaaaacgatcgtcttagccgtgccgaagagatcgagcggcgtctcgctgaaggtcaggcagtgatagagttggatgcctcgtcaatagaaccgtctttcgtgcaggatcgtatgcgaggggacattgacgggctccttacttcgatccgggaacaaggacagcaagtcccaatccttgtgcgaccgcatccgagccagccgggccgatatcaggttgccttcggccaccgccggctacgcgccgtttcagaactcggacttccggtcagagcggtcgttcgcgaactgacggacgagcaagtggtcgtagcacagggtcaggaaaacaatgagcgcgaagatcttaccttcatcgaaaaggcgcgcttcgcacatcgcctgaacaggcagttttctcgagagattgtcatcgccgcgatgtcgatcgacaagagcaatttgtccaagatgcttctgctcgtcgacgccctcccctctgaactgaccgatgctattggtgccgctcctggtgttggacggccgagttggcaacaacttgccgagctgattgagaaagtttcttcaccggccgacgtggctaaatatgctatgtcggaggaagttcaagcgctgccatcggcagaacgattcaaggcggtgatcgctagtctgaagcccagtcgggttgcgcgtggacttcccgaggtcatggccaccccagacggcaccagaattgcacaggtgacgcagagcaaggccaaactggaaatcacgattgacaggaaggcgacgcccgattttgcgaccttcgtgctcgatcatgtgccagcgctgtatcaagcgtaccacgctgagaaccaacggaaacggggagagtaaaccgcaaaagaaaagagccccctcaacgtcgccgtcgcggaagcccttctgtctctctagcgcgaacagaatcgcatttcctcgaatcctcgtcaagagtttttagcgccgttttggtgagctgatttcctttgcctgctgaaaggtgaaagatgatgcagacaggaagtgtaacgacgccattcgggcggcggccaatgacgcttgcgcttgtgcggcgccagacggcgctggccgatatcaaacaaggcaagacagcggacaagtggaaggtctttagagacgcgtccgcggccatggaactacttggaatccagtccaacagtcttgccgtccttgatgcgctattgagctttcacccggaaacggagttgcgtcaggaggcacagctgatcgtcttcccgtcgaatgctcagcttgcccttcgggcgcatgggatggctggcgcgactttgcgtaggcacatcgccatgctcgtggagtcaggcttgatcgtccggaaggatagcgccaacggaaagcgttacgctcgtaaggatggcgctggtcagatcgagcgcgcgtttggcttcgatttgtctccgcttctcgcgcggtccgaagagctagcgatgatggcacagcaggtgatggccgatcgagcagcattcaggatggccaaagaaagtctgacgatttgccgacgggacgttcggaagctaattacggcagctatggaagagggagcggagggcgactggcaagctgtcgaggaagtctatgtggaacttgtgggtagaattccacgcgccccgacgcttgctgatgtagagtcaattctcgaagagatgtggatgctccaggaagagataatcaaccggttggaaattagagacaattcagaaaataatagcaccaatgctgcccagagcgagcagcacatacagaattcaaaacccgaatccgttaatgaacttgaacctcgctctgaaaaggagcagggcgctaagccgagtgaaatagaccgggcagggagcgagccgataaaagcgttccccctcgggatgatcctgaaagcatgcccgaccattggcaattatgggccgagcggtgcggttgctagctggcgtgacctcatgtcggctgcggtggtggttcggtctatgctgggggtcagcccgtcggcttaccaagacgcgtgtgaggcaatgggaccggagaatgcggcagcagcgatggcgtgcattttggagcgagcgaacttcatcaattcgcccgggggctatctccgagatctgacacggcggagcgagctcgggaagttttcacttggcccgatgataatggcgctcttgaaggctagcgggcaggggacgttgcggtttggctagaattagcgagtatggagcaggatggtctgtggtcagctgaccacagacctaataggttgaaaacatgagcgttttttggatgatcgacagaccatccgattcccggagtaccaagcgtgctctgatgggagcgataacattactcaacaagcacgaaggccccatgccgatcgttgatcgtgaaggagagcctgctctacatgcggcggtattttgccggccgaggcatgtagtcgcggagcactgcctatttactgccctaggcacaaacgttgactcttggatcgagctggcagacaaagcaataacccacacagaggacgattaatggctgacgaagagatccagaatccgccggacggtactgctgctgccgaagttgagccggctgctcctagaggtagaagagcaaagaaagcaccagccgaaacagcccgcacgggatcgttcaaatccgtgaagccgaaaacccgcggcctcagcaaccgagaaaaactggagaagatcggtcaaatcgaagctcaggtcgctggcggcgcaaccttgaaggacgccgttaagatcgtgggtatttccgttcagacctattatcaatggaagagagctgcggttcaacctgtctcacagaatccggccgtgtctgtttcagttgacgatgaactcggcgagttcatccaactcgaggaggaaaatcggcggctcagaaagctacagcttctctctgaaaaattgcgcgcagaaaacgcggacttacgcaaaagacttggaatcaactagcggcctttgggggtccctcgctaaatcaacttgacgcgcatctctcaatgaatgaatgccttggaaaatttccgcgcattctgatcgttgcgctatcaagcaatcccaatcttctggcatatgaaaaaaccacgacccaaattcgtcgtcgaatataagacgaacaggcgacaagccaaggcccgaccaacgtcaatctggggcaatctgggtttgcaggcggtgggccgtgcggtcgcggccgacggagtcgtgccgaagagtagtctgccgcaagtccgttccgtcctggagaaggttgtcgctgcagatccagacgtggctgccatctttgctcaggttgagattaagggccttccggctccccccaatacatcatcaccgaacgagggtcacatcgagccggtagttattgagggcaaggtgtttgccgcgcctttcgtgcaggaggagcgcaccttggccccgccgcaggctccgagatctcgagcgaaaccgcggacaaaaaggcggtccccggacaccacagaacgtcctgcagtccaaggttaccgtcgtggtccctcggtgctgccaggttttgaggaagagcttgccgctatcgaggcggaaaaccgtcgtctgaagcgcctcttgatcgtgaagctccgtgaggagaacgacaggcttaagttcgcgcttcgacgatttgggggcgcctgagcacgatgctggcccacttgcttcagcgggcaaacaacatggagtggagatctaatgatcgcggcgcttgaacatcgctaggggtcttcggcgccgctgaaccgtgctccattttgcactcggagacacagcctcccaaaaacctggcgccgctcgttggtgaactcctcaacatcgagcggatcaagggaaactggaatgacatccttcgacccgtcacggcgatccgctctggccaggtccaacctacggccatgcccgcaaagccaacggcatttccacgtcaagcacattgacccactcggctgacggtacatcagctggcgagctcatccggacccagacgaactgcgttgatctcaggccgttgcggcagaaaacctccatcctcgcagccgatccaacactttcctgtggtaatgcctatttcagatgaaacagccttttttaaacttggcgcgtcattctgatattatggccacacctctacgatctagggagtgcgagaagtggaaagaaatgaagaacccgatttgcacacacatacctcgatgcggaataaaaatgcatcatcgcttggtgaggccctggatgacgatgcgatcgccaacatcgcgcatcacattgttacagacgacccggtggaaacgtcaaaaaacttcacaaaacttaagctgattaacaaatcagtgaaacagggtttcgaacgcagtgcgtacggaaaattccatcgacgcattagccggcttggtattgctagtaaggcgctatatgacaacgctgtgccgaaggaaggattcgtagaacatcctgaatatgctccagctctgcaaagggattatgcgttggcaggagagcgaattgaggcggttggtggaactttcaggttgcaaacacctcagcggaaatcggctcttgtagatcatatcttgagtatgcccgaaggtttcgatcaagctcatgcccttgagtctatagcccctcatgttggcgatctaagcgcggaagatcgccatcgtgttgtgaacaaaatgctcgagcactttgccaccccgtttcaagaaggggggctgccaaccgacgaaaatttttgtggaacgtacgctttgtccaaggcgtttcctcatatggaagacagcctaaaagcaaagatgctggatgtggtgttagagcatcctcacttagccaacctccattggacgcagagagaactagttgaagggtggcatcaagaccgtgaagctgagaagtcagcctggcgttccaatcaaaagccaattgtcgaggggcgacttgcagacctcgaacgatcgatccacagtgatatcgaggtgacaaacaggagtgattttgcgaggatgcgttcagccaggcccttgcaacaagctataagcgatacgttcgatcttgcgcgtgaggagctcaaaagccgccctcgtgaagggcggggtcgataattacatctattggtctttctgccgaacctctatgaaatccgcacgtcaaatgtggcttttacttcccgatttcaattgaagcgctaagctgaaaatcccgtccccatttctgacctaacggtttcatcaccggggcagggagcggcgcttaaaacggtgacggccaccaccaaaggacatgttcgctcacgcggtgcctccgtgcttctttgcaagagcctgcttcaggctgatgatctccttcagtgcgttggtgtgaatccgctccaggcgtttcagttcgctctccaaataggcgttgcgcttatccagcctcgtccgatcttcttccaagctctccattttcactagcgcgttatggtaattcaaccgtaactcctcaaaaaaagcacgttcggcgacgaaatgggtttcggaatcgagttcaggtatgtcgccgacatgcacgacgcgaaccgccttgccggcagcggcgagccgggcgcggtaagcgcgttgaatttccgcttgggtcagcgcgtttggcttgcggggccgcgaggaaatttgggagtaaccataacggttatttatcataacgcgttatcactggatagcatcggcgcaggcggatggcgcgcttcgccgggtcgaaatcaatatttccagatcgagatggattgaagacctgaagggccctcagagcccagacgccttggttaggttggtgcggaaccgatcccgccgccgctggtatttgcgcgtcatctcggccgaggcgtggcctagttgtttctgaacgtaacgctcctcaatgtcggccgaggaggcaagaccggcgcgcagcgagtgccctgagaacagcagcgcccgttccccttctggaagatcggaacggacgccggcggcgagtgcggtctgcttgaccaggcgggcgacatgcttgtcggagagccgctcgacgtccacggtcttgttgtccttgaagatgcgccggaacaggggaccgcgcgcgatcctgccgaagcggatcgtagtcgaCCTGGTCATGCATGATATATCTCCCAATTTGTGTAGGgcttattatgcacgcttaaaaataataaaagcagacttgacctgatagtttggctgtgagcaattatgtgcttagtgcatctaatcgcttgagttaacgccggcgaagcggcgtcggcttgaacgaatttctagctagacattatttgccgactaccttggtgatctcgcctttcacgtagtggacaaattcttccaactgatctgcgcgcgaggccaagcgatcttcttcttgtccaagataagcctgtctagcttcaagtatgacgggctgatactgggccggcaggcgctccattgcccagtcggcagcgacatccttcggcgcgattttgccggttactgcgctgtaccaaatgcgggacaacgtaagcactacatttcgctcatcgccagcccagtcgggcggcgagttccatagcgttaaggtttcatttagcgcctcaaatagatcctgttcaggaaccggatcaaagagttcctccgccgctggacctaccaaggcaacgctatgttctcttgcttttgtcagcaagatagccagatcaatgtcgatcgtggctggctcgaagatacctgcaagaatgtcattgcgctgccattctccaaattgcagttcgcgcttagctggataacgccacggaatgatgtcgtcgtgcacaacaatggtgacttctacagcgcggagaatctcgctctctccaggggaagccgaagtttccaaaaggtcgttgatcaaagctcgccgcgttgtttcatcaagccttacggtcaccgtaaccagcaaatcaatatcactgtgtggcttcaggccgccatccactgcggagccgtacaaatgtacggccagcaacgtcggttcgagatggcgctcgatgacgccaactacctctgatagttgagtcgatacttcggcgatcaccgcttcccccatgatgtttaactttgttttagggcgactgccctgctgcgtaacatcgttgctgctccataacatcaaacatcgacccacggcgtaacgcgcttgctgcttggatgcccgaggcatagactgtaccccaaaaaaacatgtcataacaagaagccatgaaaaccgccactgcgccgttaccaccgctgcgttcggtcaaggttctggaccagttgcgtgacggcagttacgctacttgcattacagcttacgaaccgaacgaggcttatgtccactgggttcgtgcccgaattgatcacaggcagcaacgctctgtcatcgttacaatcaacatgctaccctccgcgagatcatccgtgtttcaaacccggcagcttagttgccgttcttccgaatagcatcggtaacatgagcaaagtctgccgccttacaacggctctcccgctgacgccgtcccggactgatCCCGGGTCGACTCGAGcccgggtccggcggcgagtgcggtctgcttgaccaggcgggcgacatgcttgtcggagagccgctcgacgtccacggtcttgttgtccttgaagatgcgccggaacaggggaccgcgcgcgatcctgccgaagcggatcgtagtgaccaccatttgccccatatcaccgtcggtactgatcccgtcgtcaataaaccgaaccgctacaccctgagcatcaaactcttttatcagttggatcatgtcggcggtgtcgcggccaagacggtcgagcttcttcaccagaatgacatcaccttcctccaccttcatcctcagcaaatccagcccttcccgatctgttgaactgccggatgccttgtcggtaaagatgcggttagcttttacccctgcatctttgagcgctgaggtctgcctcgtgaagaaggtgttgctgactcataccaggcctgaatcgccccatcatccagccagaaagtgagggagccacggttgatgagagctttgttgtaggtggaccagttggtgattttgaacttttgctttgccacggaacggtctgcgttgtcgggaagatgcgtgatctgatccttcaactcagcaaaagttcgatttattcaacaaagccgccgtcccgtcaagtcagcgtaatgctctgccagtgttacaaccaattaaccaattctgattagaaaaactcatcgagcatcaaatgaaactgcaatttattcatatcaggattatcaataccatatttttgaaaaagccgtttctgtaatgaaggagaaaactcaccgaggcagttccataggatggcaagatcctggtatcggtctgcgattccgactcgtccaacatcaatacaacctattaatttcccctcgtcaaaaataaggttatcaagtgagaaatcaccatgagtgacgactgaatccggtgagaatggcaaaagcagcttatgcatttctttccagacttgttcaacaggccagccattacgctcgtcatcaaaatcactcgcatcaaccaaaccgttattcattcgtgattgcgcctgagcgagacgaaatacgcgatcgctgttaaaaggacaattacaaacaggaatcgaatgcaaccggcgcaggaacactgccagcgcatcaacaatattttcacctgaatcaggatattcttctaatacctggaatgctgttttcccggggatcgcagtggtgagtaaccatgcatcatcaggagtacggataaaatgcttgatggtcggaagaggcataaattccgtcagccagtttagtctgaccatctcatctgtaacatcattggcaacgctacctttgccatgtttcagaaacaactctggcgcatcgggcttcccatacaatcgatagattgtcgcacctgattgcccgacattatcgcgagcccatttatacccatataaatcagcatccatgttggaatttaatcgcggcctcgagcaagacgtttcccgttgaatatggctcataacaccccttgtattactgtttatgtaagcagacagttttattgttcatgatgatatatttttatcttgtgcaatgtaacatcagagattttgagacaccgcgcttgcggaagcatcagcaaataaggccagcacagccagcgcagttgccgctttggttcctgattctgttcttgatgaattaaacaaagcggcacagtaacaaaggacttcattgataatttttcttcaggaggaagacatgtcattcttttctacgttaaaaacagctttgtctttgaaggagaaacttgctgctactggtgttcttgttctgatttgcgcacttgttggtgctgggtttgcatgggaacgtcatcagctaaagcaagccatagagaaaattggcagtcttgatcaggctgttaaggaacgtgataagtcaataatggatcttaaccagaccattgagacgatgaacaaagcagagcaacattttcacagccaggaagtgaaaaatgaatcagaacaagccaagtatgctgacaggcaaatggaacgaaaagctgaagttcagaaacaactggttgcggcgggtaatgttcgccagcgtattcctgctgacactcagcggttgctccgggagtcgatcagcgaatttaacgccgacgccgacaaaggttaaccaccctgcccccaaaagtgcatttatgtgtaggatgccagagtttagcagtgaatattttgatgatctgccagcgtatatcctcgatacagaaacgatgctgatggggattaacaggaagaatcgcaacgttaatgattacaaccgagctattagcggtaactaaaagggatttttatgtctgataaagtaacagtaaagcaaactatcaacaaagcgacttcaatctacaaaattgagcaaatcactgttggcaagccaggatctgaacaataccgtcgtgctttcgagcttgccgatcagcttggtttaaaacacccggattgcattgagcatgtatttccgacctatgctgatgagcaatgtactcatgttcttaccgaagaggattttttcagcactgaagaacgagaaggcgttgatcgctgcattggtgtgatttgttcttcggtaagtgatgagttattccctaatgtgcctgaatatggtggtattggataccaattcctgtacgagggcgatgagcttaaatgctatgaacatggtcttctcatcgaaagcgtagaataatacgactcccttccaaccggctacgttggccggtttttcacttatccacattatccactggatagatccaataatcaggtccatacagatcccaattagatccatatagatccctgatcgttgcaggccgcgccacgtctggcttagaagtgtatcgcgatgtgtgctggagggaaaacgatgtgtgctggagggataaaaatgtgtgctgacgggttgctaatgtgtgctggcgggatataggatgtgtgttgacgggaaagctagcttgggtagttatcaccacttataaaaactatccacacaattcggaaaaagtaatatgaatcaatcatttatctccgatattctttacgcagacattgaaagtaaggcaaaagaactaacagttaattcaaacaacactgtgcagcctgtagcgttgatgcgcttgggggtattcgtgccgaagccatcaaagagcaaaggagaaagtaaagagattgatgccaccaaagcgttttcccagctggagatagctaaagccgagggttacgatgatattaaaatcaccggtcctcgactcgatatggatactgatttcaaaacgtggatcggtgtcatctacgcgttcagcaaatacggcttgtcctcaaacaccatccagttatcgtttcaggaattcgctaaagcctgtggtttcccctcaaaacgtctggatgcgaaactgcgtttaaccattcatgaatcacttggacgcttgcgtaacaagggtatcgcttttaagcgcggaaaagatgctaaaggcggctatcagactggtctgctgaaggtcgggcgttttgatgctgaccttgatctgatagagctggaggctgattcgaagttgtgggagctgttccagcttgattatcgcgttctgttgcaacaccacgccttgcgtgcccttccgaagaaagaagctgcacaagccatttacactttcatcgaaagccttccgcagaacccgttgccgctatcgttcgcgcgaatccgtgagcgcctggctttgcagtcagctgttggcgagcaaaaccgtatcattaagaaagcgatagaacagcttaaaacaatcggctatctcgactgttctattgagaagaaaggccgggaaagttttgtaatcgtccattctcgcaatccaaagctgaaactccccgaataagtgtgtgctggagggaaaccgcattaaaaagatgtgtgctgccgggaaggcttgtccaatttcctgtttttgatgtgcgctggagggggacgcccctcagtttgcccagactttccctccagcacacatctgtccatccgcttttccctccagcacacatcgaagctgccgggcaagccgttctcaccagttgatagagagtgaagctagcttggctgcccattgaagcaggaaatcaccaaaatgattcaggctacaacctgaacgtagaagaaatccgcgtcctttatgcgtggaggatgccaaagcatgttgtgacacacttggcaaaggagtaagcatgcagagaatgctatgtacaagcatctacgcatacattattattttatgcagcatttttaattaaattcaaaaatacagcataaaggatgactttcgatgagtgattccagccagcttcacaaggttgctcaaagagcaaacagaatgctcaatgttctgactgaacaagtacagttgcaaaaggatgagctacacgcgaacgagttttaccaggtctatgcgaaagcggcactggcaaaattgcctctactgactcgagcgaacgttgactatgccgtaagtgaaatggaagaaaagggttatgttttcgataaacgccctgctggctcttcaatgaaatatgcgatgtcaattcagaacatcattgacatatatgaacatcgcggagtgccaaaataccgggatcgctacagcgaagcgtatgtgattttcatctccaatcttaaaggcggtgtgtcaaaaactgtatcgacggtttctctggcgcatgcaatgcgtgctcaccctcatcttcttatggaggatttaaggattctggttattgaccttgatccgcaatcttcagcaacgatgtttttaagccataaacactctattggtatcgtaaacgcaacatctgcacaggctatgttgcagaatgtaagccgtgaagagctgttagaggagtttattgttccttctgttgtacctggggttgacgttatgcctgcgtcgattgacgatgcctttattgcatccgattggagagagctgtgcaatgagcatctaccgggtcagaacatccatgctgtcctgaaagaaaatgtgattgataagctgaagagcgattatgactttatcctcgttgatagtggtcctcaccttgacgccttcctgaaaaatgctttggcctcggccaatatactgtttacacctctgccgccagcaactgtcgatttccactcatcgcttaaatacgttgcccgccttcctgagttggtgaaactcatttcggatgaaggctgcgagtgccagcttgcgactaacattggttttatgtccaagttgagtaacaaggcagaccataagtattgccatagcctggctaaagaagtgttcggtggggatatgcttgatgtcttcctccctcgccttgacggttttgaacgctgcggcgagtcttttgacactgttatttcagctaacccggcaacgtatgttggtagtgctgatgcattgaagaacgcgcgaattgccgcggaagattttgctaaagcagtttttgaccgtattgaatttatcagatctaactgaggagtaagaaacccccatgtcaaagaaaaacagaccaacaattgggcgaacccttaatccttcaatattaagcggatttgatagttcttcagcctctggcgatcgagtcgagcaggtattcaagttatcaactggtcgccaggccacatttattgaagaggtaatacctccgaaccaggtagaaagcgatacctttgttgatcagcataacaacgggcgtgaccaggcatctcttacgccaaaatcattaaaaagtatccgaagcactattaagcatcagcaattttaccctgcaataggtgttagacgggctacagggaaaattgaaattttggatggttcccggcgtcgagcttctgccatcttagagaacgtagggttgcgggttttagtcacggaccaggagatcagcgttcaggaagcgcaaaatttagcgaaagacgttcagacagcattgcagcacagcattcgagaaataggtctgcgtttgatgcgaatgaaaaatgatgggatgagtcagaaggatattgcagccaaagaagggctgtctcaggcgaaggtcacgcgtgctctccaggcagcgagtgctccggaagaattagtcgcccttttccctgtgcagtcggaattaaccttttcggactacaaaacgctttgtgctgttggcgacgaaatggggaacaagaatttagagtttgatcagcttattcaaaacatatccccggaaataaacgacatcttatccattgaagaaatggccgaagatgaagttaaaaataaaatcctgcgcttgataacaaaggaagcctcactactcacggataaaggttctaaagataagtccgtagttactgaattatggaaatttgaggacaaggatcgctttgcaaggaagcgcgtgaaaggccgtgcattttcttatgagtttaatcgactctcaaaagagttacaggaagaactcgacaggatgattgggcatatccttagaaagagcctcgataaaaagccgaagccttaaactttcgccattcaaatttcactattaactgactgtttttaaagtaaattactctaaaatttcaaggtgaaatcgccacgatttcaccttggattttaccttcctcccctcctcccgaaaaaaataaaaaaattgcttgtcacgagaaagtcaacaagtgactttcaataaaatctcttccgaaaagggattcacacaagtgccttgtgtttaaggaagagtaaattgagtaacttacgcgaataccagaatcgtattgcagatatcgcaaaacgctctaaagctgtgcttggctgggcaagcactgcgcagttcggtactgataaccaattcattaaagatgatgccgcgcgtgccgcatctatccttgaagctgcacgtaaagacccggtttttgcgggtatctctgataatgccaccgctcaaatcgctacagcgtgggcaagtgcactggctgactacgccgcagcacataaatctatgccgcgtccggaaattctggcctcctgccaccagacgctggaaaactgcctgatagagtccacccgcaatagcatggatgccactaataaagcgatgctggaatctgtcgcagcagagatgatgagcgtttctgacggtgttatgcgtctgcctttattcctcgcgatgatcctgcctgttcagttgggggcagctaccgctgatgcgtgtaccttcattccggttacgcgtgaccagtccgacatctatgaagtctttaacgtggcaggttcatcttttggttcttatgctgctggtgatgttctggacatgcaatccgtcggtgtgtacagccagttacgtcgccgctatgtgctggtggcaagctccgatggcaccagcaaaaccgcaaccttcaagatggaagacttcgaaggccagaatgtaccaatccgaaaaggtcgcactaacatctacgttaaccgtattaagtctgttgttgataacggttccggcagcctacttcactcgtttactaatgctgctggtgagcaaatcactgttacctgctctctgaactacaacattggtcagattgccctgtcgttctccaaagcgccggataaaggcactgagatcgcaattgagacggaaatcaatattgaagccgctcctgagctgatcccgctgatcaaccacgaaatgaagaaatacaccctgttcccaagtcagttcgttatcgcggctgagcacacggtacaggcggcgtatgaagcacattattgaagcatttatcagggttattgtctcatgagcggatacatatttgaatgtatttagaaaaataaacaaataggggttccgcgcacatttccccgaaaagtgccacctgtaatgtgagttagctcactcattaggcaccccaggctttacactttatgcttccggctcgtatgttgtgtggaattgtgagcggataacaatttcacacaggaaacagctatgaccatgattacgccaagctagcttgcatgcctgcaggtcgaaggccgtggcggcggcacttttgcccatgaattgctcgctgtggagtacgcaggctggatttctcccgcgtttcggctgaaggtaaaccagacatttatcgactatcgaaccggaagattacaacctgctattccgcagagtctccctgaagctctccgtttggctgccgacctggcagagcaaaagcaacggctggagcaaaaaatgcttatggatgcacctaaagtcgaattcgctgaacgcgttgctaccgccagcggggttctaatcggcaactatgccaaagtgctcggcctgggccaaaactatctcttcacctggttgcgtgataacggaattctgatcgcaaccggtgaacgcaggaacgtccccaaacaagaatacatatctcgtgggtatttcacccttaaagaaaccgtgatcgatacaagcaatggaagcaggatttctttcacgactcgtataaccggcaaaggtcagcagtggctgatgaagcgattgcttgatgctggtgtgctgctgtcgcggcaacgcgctaacagacgtagtaagaaccaccagcattgtaatgctggctaaagtcactttcctgagctgtataacgatgagcgattttactttttctggctatgaattggcctgctttgtaacacactccggtctatcccgtagcgccgggcatatcctgtcgcaatgtgcaaatctcgcggcaacaaccagtgaatacttcattcacaagcctcaccgcctgatcgcggcagaaactggttatagccaatcaaccgtcgttcgtgcattccgtgaagctgtaaacaaaggaattctgtctgtagagattgttatcggcgatcaccgtgaacgtcgcgctaacctgtaccggtttacaccatcctttttggccttcgcacaacaagccaaaaatgcgctgatagaaagcaaattaaagatctcttcagcggcaaccaaggttaaagctgttctcgctaagacattggctttatttaattttttatccacacccccatgtcaaaatgataccccctccccctgtcaggatgacgtggcaataaagaataagaagtcacaagttaaaaaaacaaaaagatcagtttccggcggtgccggaacaaccagcctcaaaaaattgacttcatggatcgctaaggcaaaagcaaaggctgacaatctgcggttatccaaaaaacgcactcaaaaacatgagttcaagcagaaagtagaggcggctgcgcggaaatatgcttacctgaagaacaagcgttcgcctgatattggcgggatatcaaacttcgataacctaccgcattgcatgacggtaaacgaagctcttaatgcggttttagccaaaaataaagataacgaacaatggggtataccggcaggattcagagggtaatgaattgctctaattataaccatgcatactttcaacacctctagtttgccatgaggcaaactcataggtgtcctggtaagaggacactgttgccaaaactggacgccccattattgcaattactaagaaaccattattatcatgacattaacctataaaaataggcgtatcacgaggccctttcgtcttcaagaattttataaaccgtggagcgggcaatactgagctgatgagcaatttccgttgcaccagtgcccttctgatgaagcgtcagcacgacgttcctgtccacggtacgcctgcggccaaatttgattcctttcagctttgcttcctgtcggccctcattcgtgcgctctaggatcgacgatcgtcaacgttcacttctaaagaaatagcgccactcagcttcctcagcggctttatccagcgatttcctattatgtcggcatagttctcaagatcgacagcctgtcacggttaagcgagaaatgaataagaaggctgataattcggatctctgcgagggagatgatatttgatcacaggcagcaacgctctgtcatcgttacaatcaacatgctaccctccgcgagatcatccgtgtttcaaacccggcagcttagttgccgttcttccgaatagcatcggtaacatgagcaaagtctgccgccttacaacggctctcccgctgacgccgtcccggactgatgggctgcctgtatcgagtggtgattttgtgccgagctgccggtcggggagctgttggctggctggtggcaggatatattgtggtgtaaacaaattgacgcttagacaacttaataacacattgcggacgtttttaatgtactgaattcttaattaacccacgtgttgagaaataaaagaaaatgccaatgaagtatcggcattttctttttgctgttattagttgactgtcagctgtccttgctccaggatgctgtttttgacaacggatgttttattgcctttgatgttcattaagaagctcggggcaaatgttgcctttttatcctcgaagaagcctctgtttgtcatgtagcttgtgataaccacattgttgcctttggcttgcggcactgcgaagtgagagtaagtgaatgtcacatcgtttggatcaagacccatttgcagcacaagccctgttttgttcagcggcttgtaagggccggttaaagagtttgatacataaccaagcatgtaaatatcgtttgagttaataccatcgatcgtcatttttgaaccgcgtgaatcagtgaacaagtaccatttgccgttcattttgaaaacattcgcgcgctcgatttcatcagttaccgtgtttgaagtgatcagcggcttcattacttttttcaatgtgtaatcattatttaactctatgataccgagggcgccgttcgctaactcagcatcgcgttttttagcgctctgctggagcttctggctttctttacggaagaagttcgtgccgccgccgtagtacgctttgttaaataaagattcttcgccttggtatccgttttctgttcccgtgttggcttcgaatacaagatatttatggcctttgtcttcaacgtagtgagggtctctcagcgtatggttgtcgccggatgtataattgccttcatcgataaactgctgaacgttctgatatgtttttccgtctccgtcaaaaatcgttttgtgatcttccactccgttgattttgagtgtgtcatcagattttgacacatttacctgcgctgttgtcaggctttgtttgccgtaatgtttaccggaatagtcagtgtagaataaacggatttttccgtcagatgtaaaggttgcagaaccggaccattcttgcgtctgatctttcaggatcggatcgttggcgtcgaacttatcgctgtctttaaagacacggcccgcgtttttccagctgtcgattgagttgtcgccgaccttttgataaaacatgtagattgatgtgtcatcagcgtctttcgggcttcccgcaagagcaaacacaacgtgatagccgttgtattcagctactgttccgtcagcgttttgcagcggccagctgtcccacacatcaagtccttttgcagactcaatatttttaatcgttgattgatcgaattgaggcacttggtatttttcgttttgctgctgtttagggatctgcagcatatcatggcgtgtaatatgagagacgccgtacgtttctttgtatgctttttggttattttctttcgcgaaggcttgagtcgctcctcctgccagaagtgcagtcgtaaaagtcagaactgtggcttgttttacaatttttttgatgttcatgttcatgtctccttctgtatgtactgttttttgcgatctgccgtttcgatcctcccgaattgactagtgggtaggcctaattgcggcctagggataacagggtaatgcggccgcggccggccgtcgac

>pINTER7
ttaattaaggccggccgcggccgcaagcttggcgcgccATAAcagggtaattcccttaattctccgctcatgatcagattgtcgtttcccgccttcagtttaaactatcagtgtttgacaggatatattggcgggtaaacctaagagaaaagagcgtttattagaataatcggatatttaaaagggcgtgaaaaggtttatccgttcgtccatttgtatgtgcatgccaaccacagggttcccctcgggagtgcttggcattccgtgcgataatgacttctgttcaaccacccaaacgtcggaaagcctgacgacggagcagcattccaaaaagatcccttggctcgtctgggtcggctagaaggtcgagtgggctgctgtggcttgatccctcaacgcggtcgcggacgtagcgcagcgccgaaaaatcctcgatcgcaaatccgacgctgtcgaaaagcgtgatctgcttgtcgctctttcggccgacgtcctggccagtcatcacgcgccaaagttccgtcacaggatgatctggcgcgagttgctggatctcgccttcaatccgggcctgtggcgggaactccacgaaaatatccgaacgcagcaagatcgtcgatcctccggcgttcagcctgtgccacagccgacaggatggtgaccgaatcctacaaggtagaatccgcctgagtcgcaagggtgacttcgcctatattggacgacggcgcgcagagggcgacctctttttgggttacgattgtaggattatcactaaaacaatacatgaacatattcaaatggcaatctctctaaggcattggaaataaatacaaataacagttgggtggagtttttcgacctgagggcgttaaccttctgttaacctaaaagctcttgcccaaacagcagaatcggcgctaattgccagcggcggaacttttccagtttcgcgaaaagtatcgccactggcaaggaatgggtttgagatggcgaagtctgtcctaaaagcagcgcctgtagttgtagggttgacggccttgatggagcgtcatgccgatgccctctcgagccaacttcaagcacatcatcttaaggttttcccgccgcattccgagaagggcattcgaacattcgggccatcggaggcgtccaagctgctcggcgttggcgagtcatatttacggcagaccgcgtctgagatgccagagttgaatgttagcatgagcccgggtggcaggcgaatgttctcaattgaagatatccatgtgattcggaagtatatggatcaggtcggccgcgggaaccggcgctacctgccacatcgtcgaggcggcgagcagcttcaggttatctctgtgatgaatttcaaaggtgggtcgggtaagaccaccaccgccgcgcatctggcgcagtacctcgctatgcgcggatatcgagtcttggccattgatctcgatcctcaagcgagcctttctgcactctttgggagccaaccggagacggacgttggcccgaacgaaacgctctacggcgctataaggtatgatgatgagcaggtggcaatcgaacgagtcgtccgagggacttacattcccgacctccacctgattcctggtaaccttgagctgatggagtttgaacacgatacgccacgcgcgctgatgaaccgcaaagagggcgacacgctcttttatggtcgcatcagccaagtaattgaagatatcgcggataactatgacgtcgtggtcatcgactgccctccccagcttgggtatctcacgctatccgcattgactgcggcgacgtccattcttgtcacggtccatccgcagatgctggatgtgatgtcgatgaaccagtttctggcaatgacatcgaaccttttgcgtgaaatcgagaatgctggcgccaagttcaagtttaattggatgcgctatctgataacccgtttcgaaccgagcgacggaccacagaaccaaatggtaggttatctgcggtcgatttttggcgaaaatgtcctcaattttccgatgcttaaaaccaccgcggtttcggacgctggcctgacaaaccagactctattcgaagtggagcgtggcctgttcacgcgctcgacctatgatcgagccttggaggcgatgaacgccgtcaacgacgagatcgaaacactgatcaaaaaagcatggggtaggcccacatgagccggaagcacatccttggcgtctcaactgacgcccctgagacgtcgcccgccgacaataggacggcaaagaaccgctccatgccgctcctcggcgtaacaaggaaggagcgcgatccggcaacgaagctcacagcgaacattggtaacgcactgcgagagcaaaacgatcgtcttagccgtgccgaagagatcgagcggcgtctcgctgaaggtcaggcagtgatagagttggatgcctcgtcaatagaaccgtctttcgtgcaggatcgtatgcgaggggacattgacgggctccttacttcgatccgggaacaaggacagcaagtcccaatccttgtgcgaccgcatccgagccagccgggccgatatcaggttgccttcggccaccgccggctacgcgccgtttcagaactcggacttccggtcagagcggtcgttcgcgaactgacggacgagcaagtggtcgtagcacagggtcaggaaaacaatgagcgcgaagatcttaccttcatcgaaaaggcgcgcttcgcacatcgcctgaacaggcagttttctcgagagattgtcatcgccgcgatgtcgatcgacaagagcaatttgtccaagatgcttctgctcgtcgacgccctcccctctgaactgaccgatgctattggtgccgctcctggtgttggacggccgagttggcaacaacttgccgagctgattgagaaagtttcttcaccggccgacgtggctaaatatgctatgtcggaggaagttcaagcgctgccatcggcagaacgattcaaggcggtgatcgctagtctgaagcccagtcgggttgcgcgtggacttcccgaggtcatggccaccccagacggcaccagaattgcacaggtgacgcagagcaaggccaaactggaaatcacgattgacaggaaggcgacgcccgattttgcgaccttcgtgctcgatcatgtgccagcgctgtatcaagcgtaccacgctgagaaccaacggaaacggggagagtaaaccgcaaaagaaaagagccccctcaacgtcgccgtcgcggaagcccttctgtctctctagcgcgaacagaatcgcatttcctcgaatcctcgtcaagagtttttagcgccgttttggtgagctgatttcctttgcctgctgaaaggtgaaagatgatgcagacaggaagtgtaacgacgccattcgggcggcggccaatgacgcttgcgcttgtgcggcgccagacggcgctggccgatatcaaacaaggcaagacagcggacaagtggaaggtctttagagacgcgtccgcggccatggaactacttggaatccagtccaacagtcttgccgtccttgatgcgctattgagctttcacccggaaacggagttgcgtcaggaggcacagctgatcgtcttcccgtcgaatgctcagcttgcccttcgggcgcatgggatggctggcgcgactttgcgtaggcacatcgccatgctcgtggagtcaggcttgatcgtccggaaggatagcgccaacggaaagcgttacgctcgtaaggatggcgctggtcagatcgagcgcgcgtttggcttcgatttgtctccgcttctcgcgcggtccgaagagctagcgatgatggcacagcaggtgatggccgatcgagcagcattcaggatggccaaagaaagtctgacgatttgccgacgggacgttcggaagctaattacggcagctatggaagagggagcggagggcgactggcaagctgtcgaggaagtctatgtggaacttgtgggtagaattccacgcgccccgacgcttgctgatgtagagtcaattctcgaagagatgtggatgctccaggaagagataatcaaccggttggaaattagagacaattcagaaaataatagcaccaatgctgcccagagcgagcagcacatacagaattcaaaacccgaatccgttaatgaacttgaacctcgctctgaaaaggagcagggcgctaagccgagtgaaatagaccgggcagggagcgagccgataaaagcgttccccctcgggatgatcctgaaagcatgcccgaccattggcaattatgggccgagcggtgcggttgctagctggcgtgacctcatgtcggctgcggtggtggttcggtctatgctgggggtcagcccgtcggcttaccaagacgcgtgtgaggcaatgggaccggagaatgcggcagcagcgatggcgtgcattttggagcgagcgaacttcatcaattcgcccgggggctatctccgagatctgacacggcggagcgagctcgggaagttttcacttggcccgatgataatggcgctcttgaaggctagcgggcaggggacgttgcggtttggctagaattagcgagtatggagcaggatggtctgtggtcagctgaccacagacctaataggttgaaaacatgagcgttttttggatgatcgacagaccatccgattcccggagtaccaagcgtgctctgatgggagcgataacattactcaacaagcacgaaggccccatgccgatcgttgatcgtgaaggagagcctgctctacatgcggcggtattttgccggccgaggcatgtagtcgcggagcactgcctatttactgccctaggcacaaacgttgactcttggatcgagctggcagacaaagcaataacccacacagaggacgattaatggctgacgaagagatccagaatccgccggacggtactgctgctgccgaagttgagccggctgctcctagaggtagaagagcaaagaaagcaccagccgaaacagcccgcacgggatcgttcaaatccgtgaagccgaaaacccgcggcctcagcaaccgagaaaaactggagaagatcggtcaaatcgaagctcaggtcgctggcggcgcaaccttgaaggacgccgttaagatcgtgggtatttccgttcagacctattatcaatggaagagagctgcggttcaacctgtctcacagaatccggccgtgtctgtttcagttgacgatgaactcggcgagttcatccaactcgaggaggaaaatcggcggctcagaaagctacagcttctctctgaaaaattgcgcgcagaaaacgcggacttacgcaaaagacttggaatcaactagcggcctttgggggtccctcgctaaatcaacttgacgcgcatctctcaatgaatgaatgccttggaaaatttccgcgcattctgatcgttgcgctatcaagcaatcccaatcttctggcatatgaaaaaaccacgacccaaattcgtcgtcgaatataagacgaacaggcgacaagccaaggcccgaccaacgtcaatctggggcaatctgggtttgcaggcggtgggccgtgcggtcgcggccgacggagtcgtgccgaagagtagtctgccgcaagtccgttccgtcctggagaaggttgtcgctgcagatccagacgtggctgccatctttgctcaggttgagattaagggccttccggctccccccaatacatcatcaccgaacgagggtcacatcgagccggtagttattgagggcaaggtgtttgccgcgcctttcgtgcaggaggagcgcaccttggccccgccgcaggctccgagatctcgagcgaaaccgcggacaaaaaggcggtccccggacaccacagaacgtcctgcagtccaaggttaccgtcgtggtccctcggtgctgccaggttttgaggaagagcttgccgctatcgaggcggaaaaccgtcgtctgaagcgcctcttgatcgtgaagctccgtgaggagaacgacaggcttaagttcgcgcttcgacgatttgggggcgcctgagcacgatgctggcccacttgcttcagcgggcaaacaacatggagtggagatctaatgatcgcggcgcttgaacatcgctaggggtcttcggcgccgctgaaccgtgctccattttgcactcggagacacagcctcccaaaaacctggcgccgctcgttggtgaactcctcaacatcgagcggatcaagggaaactggaatgacatccttcgacccgtcacggcgatccgctctggccaggtccaacctacggccatgcccgcaaagccaacggcatttccacgtcaagcacattgacccactcggctgacggtacatcagctggcgagctcatccggacccagacgaactgcgttgatctcaggccgttgcggcagaaaacctccatcctcgcagccgatccaacactttcctgtggtaatgcctatttcagatgaaacagccttttttaaacttggcgcgtcattctgatattatggccacacctctacgatctagggagtgcgagaagtggaaagaaatgaagaacccgatttgcacacacatacctcgatgcggaataaaaatgcatcatcgcttggtgaggccctggatgacgatgcgatcgccaacatcgcgcatcacattgttacagacgacccggtggaaacgtcaaaaaacttcacaaaacttaagctgattaacaaatcagtgaaacagggtttcgaacgcagtgcgtacggaaaattccatcgacgcattagccggcttggtattgctagtaaggcgctatatgacaacgctgtgccgaaggaaggattcgtagaacatcctgaatatgctccagctctgcaaagggattatgcgttggcaggagagcgaattgaggcggttggtggaactttcaggttgcaaacacctcagcggaaatcggctcttgtagatcatatcttgagtatgcccgaaggtttcgatcaagctcatgcccttgagtctatagcccctcatgttggcgatctaagcgcggaagatcgccatcgtgttgtgaacaaaatgctcgagcactttgccaccccgtttcaagaaggggggctgccaaccgacgaaaatttttgtggaacgtacgctttgtccaaggcgtttcctcatatggaagacagcctaaaagcaaagatgctggatgtggtgttagagcatcctcacttagccaacctccattggacgcagagagaactagttgaagggtggcatcaagaccgtgaagctgagaagtcagcctggcgttccaatcaaaagccaattgtcgaggggcgacttgcagacctcgaacgatcgatccacagtgatatcgaggtgacaaacaggagtgattttgcgaggatgcgttcagccaggcccttgcaacaagctataagcgatacgttcgatcttgcgcgtgaggagctcaaaagccgccctcgtgaagggcggggtcgataattacatctattggtctttctgccgaacctctatgaaatccgcacgtcaaatgtggcttttacttcccgatttcaattgaagcgctaagctgaaaatcccgtccccatttctgacctaacggtttcatcaccggggcagggagcggcgcttaaaacggtgacggccaccaccaaaggacatgttcgctcacgcggtgcctccgtgcttctttgcaagagcctgcttcaggctgatgatctccttcagtgcgttggtgtgaatccgctccaggcgtttcagttcgctctccaaataggcgttgcgcttatccagcctcgtccgatcttcttccaagctctccattttcactagcgcgttatggtaattcaaccgtaactcctcaaaaaaagcacgttcggcgacgaaatgggtttcggaatcgagttcaggtatgtcgccgacatgcacgacgcgaaccgccttgccggcagcggcgagccgggcgcggtaagcgcgttgaatttccgcttgggtcagcgcgtttggcttgcggggccgcgaggaaatttgggagtaaccataacggttatttatcataacgcgttatcactggatagcatcggcgcaggcggatggcgcgcttcgccgggtcgaaatcaatatttccagatcgagatggattgaagacctgaagggccctcagagcccagacgccttggttaggttggtgcggaaccgatcccgccgccgctggtatttgcgcgtcatctcggccgaggcgtggcctagttgtttctgaacgtaacgctcctcaatgtcggccgaggaggcaagaccggcgcgcagcgagtgccctgagaacagcagcgcccgttccccttctggaagatcggaacggacgccggcggcgagtgcggtctgcttgaccaggcgggcgacatgcttgtcggagagccgctcgacgtccacggtcttgttgtccttgaagatgcgccggaacaggggaccgcgcgcgatcctgccgaagcggatcgtagtcgaCCTGGTCATGCATGATATATCTCCCAATTTGTGTAGGgcttattatgcacgcttaaaaataataaaagcagacttgacctgatagtttggctgtgagcaattatgtgcttagtgcatctaatcgcttgagttaacgccggcgaagcggcgtcggcttgaacgaatttctagctagacattatttgccgactaccttggtgatctcgcctttcacgtagtggacaaattcttccaactgatctgcgcgcgaggccaagcgatcttcttcttgtccaagataagcctgtctagcttcaagtatgacgggctgatactgggccggcaggcgctccattgcccagtcggcagcgacatccttcggcgcgattttgccggttactgcgctgtaccaaatgcgggacaacgtaagcactacatttcgctcatcgccagcccagtcgggcggcgagttccatagcgttaaggtttcatttagcgcctcaaatagatcctgttcaggaaccggatcaaagagttcctccgccgctggacctaccaaggcaacgctatgttctcttgcttttgtcagcaagatagccagatcaatgtcgatcgtggctggctcgaagatacctgcaagaatgtcattgcgctgccattctccaaattgcagttcgcgcttagctggataacgccacggaatgatgtcgtcgtgcacaacaatggtgacttctacagcgcggagaatctcgctctctccaggggaagccgaagtttccaaaaggtcgttgatcaaagctcgccgcgttgtttcatcaagccttacggtcaccgtaaccagcaaatcaatatcactgtgtggcttcaggccgccatccactgcggagccgtacaaatgtacggccagcaacgtcggttcgagatggcgctcgatgacgccaactacctctgatagttgagtcgatacttcggcgatcaccgcttcccccatgatgtttaactttgttttagggcgactgccctgctgcgtaacatcgttgctgctccataacatcaaacatcgacccacggcgtaacgcgcttgctgcttggatgcccgaggcatagactgtaccccaaaaaaacatgtcataacaagaagccatgaaaaccgccactgcgccgttaccaccgctgcgttcggtcaaggttctggaccagttgcgtgacggcagttacgctacttgcattacagcttacgaaccgaacgaggcttatgtccactgggttcgtgcccgaattgatcacaggcagcaacgctctgtcatcgttacaatcaacatgctaccctccgcgagatcatccgtgtttcaaacccggcagcttagttgccgttcttccgaatagcatcggtaacatgagcaaagtctgccgccttacaacggctctcccgctgacgccgtcccggactgatCCCGGGTCGACTCGAGcccgggtccggcggcgagtgcggtctgcttgaccaggcgggcgacatgcttgtcggagagccgctcgacgtccacggtcttgttgtccttgaagatgcgccggaacaggggaccgcgcgcgatcctgccgaagcggatcgtagtgaccaccatttgccccatatcaccgtcggtactgatcccgtcgtcaataaaccgaaccgctacaccctgagcatcaaactcttttatcagttggatcatgtcggcggtgtcgcggccaagacggtcgagcttcttcaccagaatgacatcaccttcctccaccttcatcctcagcaaatccagcccttcccgatctgttgaactgccggatgccttgtcggtaaagatgcggttagcttttacccctgcatctttgagcgctgaggtctgcctcgtgaagaaggtgttgctgactcataccaggcctgaatcgccccatcatccagccagaaagtgagggagccacggttgatgagagctttgttgtaggtggaccagttggtgattttgaacttttgctttgccacggaacggtctgcgttgtcgggaagatgcgtgatctgatccttcaactcagcaaaagttcgatttattcaacaaagccgccgtcccgtcaagtcagcgtaatgctctgccagtgttacaaccaattaaccaattctgattagaaaaactcatcgagcatcaaatgaaactgcaatttattcatatcaggattatcaataccatatttttgaaaaagccgtttctgtaatgaaggagaaaactcaccgaggcagttccataggatggcaagatcctggtatcggtctgcgattccgactcgtccaacatcaatacaacctattaatttcccctcgtcaaaaataaggttatcaagtgagaaatcaccatgagtgacgactgaatccggtgagaatggcaaaagcagcttatgcatttctttccagacttgttcaacaggccagccattacgctcgtcatcaaaatcactcgcatcaaccaaaccgttattcattcgtgattgcgcctgagcgagacgaaatacgcgatcgctgttaaaaggacaattacaaacaggaatcgaatgcaaccggcgcaggaacactgccagcgcatcaacaatattttcacctgaatcaggatattcttctaatacctggaatgctgttttcccggggatcgcagtggtgagtaaccatgcatcatcaggagtacggataaaatgcttgatggtcggaagaggcataaattccgtcagccagtttagtctgaccatctcatctgtaacatcattggcaacgctacctttgccatgtttcagaaacaactctggcgcatcgggcttcccatacaatcgatagattgtcgcacctgattgcccgacattatcgcgagcccatttatacccatataaatcagcatccatgttggaatttaatcgcggcctcgagcaagacgtttcccgttgaatatggctcataacaccccttgtattactgtttatgtaagcagacagttttattgttcatgatgatatatttttatcttgtgcaatgtaacatcagagattttgagacaccgcgcttgcggaagcatcagcaaataaggccagcacagccagcgcagttgccgctttggttcctgattctgttcttgatgaattaaacaaagcggcacagtaacaaaggacttcattgataatttttcttcaggaggaagacatgtcattcttttctacgttaaaaacagctttgtctttgaaggagaaacttgctgctactggtgttcttgttctgatttgcgcacttgttggtgctgggtttgcatgggaacgtcatcagctaaagcaagccatagagaaaattggcagtcttgatcaggctgttaaggaacgtgataagtcaataatggatcttaaccagaccattgagacgatgaacaaagcagagcaacattttcacagccaggaagtgaaaaatgaatcagaacaagccaagtatgctgacaggcaaatggaacgaaaagctgaagttcagaaacaactggttgcggcgggtaatgttcgccagcgtattcctgctgacactcagcggttgctccgggagtcgatcagcgaatttaacgccgacgccgacaaaggttaaccaccctgcccccaaaagtgcatttatgtgtaggatgccagagtttagcagtgaatattttgatgatctgccagcgtatatcctcgatacagaaacgatgctgatggggattaacaggaagaatcgcaacgttaatgattacaaccgagctattagcggtaactaaaagggatttttatgtctgataaagtaacagtaaagcaaactatcaacaaagcgacttcaatctacaaaattgagcaaatcactgttggcaagccaggatctgaacaataccgtcgtgctttcgagcttgccgatcagcttggtttaaaacacccggattgcattgagcatgtatttccgacctatgctgatgagcaatgtactcatgttcttaccgaagaggattttttcagcactgaagaacgagaaggcgttgatcgctgcattggtgtgatttgttcttcggtaagtgatgagttattccctaatgtgcctgaatatggtggtattggataccaattcctgtacgagggcgatgagcttaaatgctatgaacatggtcttctcatcgaaagcgtagaataatacgactcccttccaaccggctacgttggccggtttttcacttatccacattatccactggatagatccaataatcaggtccatacagatcccaattagatccatatagatccctgatcgttgcaggccgcgccacgtctggcttagaagtgtatcgcgatgtgtgctggagggaaaacgatgtgtgctggagggataaaaatgtgtgctgacgggttgctaatgtgtgctggcgggatataggatgtgtgttgacgggaaagctagcttgggtagttatcaccacttataaaaactatccacacaattcggaaaaagtaatatgaatcaatcatttatctccgatattctttacgcagacattgaaagtaaggcaaaagaactaacagttaattcaaacaacactgtgcagcctgtagcgttgatgcgcttgggggtattcgtgccgaagccatcaaagagcaaaggagaaagtaaagagattgatgccaccaaagcgttttcccagctggagatagctaaagccgagggttacgatgatattaaaatcaccggtcctcgactcgatatggatactgatttcaaaacgtggatcggtgtcatctacgcgttcagcaaatacggcttgtcctcaaacaccatccagttatcgtttcaggaattcgctaaagcctgtggtttcccctcaaaacgtctggatgcgaaactgcgtttaaccattcatgaatcacttggacgcttgcgtaacaagggtatcgcttttaagcgcggaaaagatgctaaaggcggctatcagactggtctgctgaaggtcgggcgttttgatgctgaccttgatctgatagagctggaggctgattcgaagttgtgggagctgttccagcttgattatcgcgttctgttgcaacaccacgccttgcgtgcccttccgaagaaagaagctgcacaagccatttacactttcatcgaaagccttccgcagaacccgttgccgctatcgttcgcgcgaatccgtgagcgcctggctttgcagtcagctgttggcgagcaaaaccgtatcattaagaaagcgatagaacagcttaaaacaatcggctatctcgactgttctattgagaagaaaggccgggaaagttttgtaatcgtccattctcgcaatccaaagctgaaactccccgaataagtgtgtgctggagggaaaccgcattaaaaagatgtgtgctgccgggaaggcttgtccaatttcctgtttttgatgtgcgctggagggggacgcccctcagtttgcccagactttccctccagcacacatctgtccatccgcttttccctccagcacacatcgaagctgccgggcaagccgttctcaccagttgatagagagtgaagctagcttggctgcccattgaagcaggaaatcaccaaaatgattcaggctacaacctgaacgtagaagaaatccgcgtcctttatgcgtggaggatgccaaagcatgttgtgacacacttggcaaaggagtaagcatgcagagaatgctatgtacaagcatctacgcatacattattattttatgcagcatttttaattaaattcaaaaatacagcataaaggatgactttcgatgagtgattccagccagcttcacaaggttgctcaaagagcaaacagaatgctcaatgttctgactgaacaagtacagttgcaaaaggatgagctacacgcgaacgagttttaccaggtctatgcgaaagcggcactggcaaaattgcctctactgactcgagcgaacgttgactatgccgtaagtgaaatggaagaaaagggttatgttttcgataaacgccctgctggctcttcaatgaaatatgcgatgtcaattcagaacatcattgacatatatgaacatcgcggagtgccaaaataccgggatcgctacagcgaagcgtatgtgattttcatctccaatcttaaaggcggtgtgtcaaaaactgtatcgacggtttctctggcgcatgcaatgcgtgctcaccctcatcttcttatggaggatttaaggattctggttattgaccttgatccgcaatcttcagcaacgatgtttttaagccataaacactctattggtatcgtaaacgcaacatctgcacaggctatgttgcagaatgtaagccgtgaagagctgttagaggagtttattgttccttctgttgtacctggggttgacgttatgcctgcgtcgattgacgatgcctttattgcatccgattggagagagctgtgcaatgagcatctaccgggtcagaacatccatgctgtcctgaaagaaaatgtgattgataagctgaagagcgattatgactttatcctcgttgatagtggtcctcaccttgacgccttcctgaaaaatgctttggcctcggccaatatactgtttacacctctgccgccagcaactgtcgatttccactcatcgcttaaatacgttgcccgccttcctgagttggtgaaactcatttcggatgaaggctgcgagtgccagcttgcgactaacattggttttatgtccaagttgagtaacaaggcagaccataagtattgccatagcctggctaaagaagtgttcggtggggatatgcttgatgtcttcctccctcgccttgacggttttgaacgctgcggcgagtcttttgacactgttatttcagctaacccggcaacgtatgttggtagtgctgatgcattgaagaacgcgcgaattgccgcggaagattttgctaaagcagtttttgaccgtattgaatttatcagatctaactgaggagtaagaaacccccatgtcaaagaaaaacagaccaacaattgggcgaacccttaatccttcaatattaagcggatttgatagttcttcagcctctggcgatcgagtcgagcaggtattcaagttatcaactggtcgccaggccacatttattgaagaggtaatacctccgaaccaggtagaaagcgatacctttgttgatcagcataacaacgggcgtgaccaggcatctcttacgccaaaatcattaaaaagtatccgaagcactattaagcatcagcaattttaccctgcaataggtgttagacgggctacagggaaaattgaaattttggatggttcccggcgtcgagcttctgccatcttagagaacgtagggttgcgggttttagtcacggaccaggagatcagcgttcaggaagcgcaaaatttagcgaaagacgttcagacagcattgcagcacagcattcgagaaataggtctgcgtttgatgcgaatgaaaaatgatgggatgagtcagaaggatattgcagccaaagaagggctgtctcaggcgaaggtcacgcgtgctctccaggcagcgagtgctccggaagaattagtcgcccttttccctgtgcagtcggaattaaccttttcggactacaaaacgctttgtgctgttggcgacgaaatggggaacaagaatttagagtttgatcagcttattcaaaacatatccccggaaataaacgacatcttatccattgaagaaatggccgaagatgaagttaaaaataaaatcctgcgcttgataacaaaggaagcctcactactcacggataaaggttctaaagataagtccgtagttactgaattatggaaatttgaggacaaggatcgctttgcaaggaagcgcgtgaaaggccgtgcattttcttatgagtttaatcgactctcaaaagagttacaggaagaactcgacaggatgattgggcatatccttagaaagagcctcgataaaaagccgaagccttaaactttcgccattcaaatttcactattaactgactgtttttaaagtaaattactctaaaatttcaaggtgaaatcgccacgatttcaccttggattttaccttcctcccctcctcccgaaaaaaataaaaaaattgcttgtcacgagaaagtcaacaagtgactttcaataaaatctcttccgaaaagggattcacacaagtgccttgtgtttaaggaagagtaaattgagtaacttacgcgaataccagaatcgtattgcagatatcgcaaaacgctctaaagctgtgcttggctgggcaagcactgcgcagttcggtactgataaccaattcattaaagatgatgccgcgcgtgccgcatctatccttgaagctgcacgtaaagacccggtttttgcgggtatctctgataatgccaccgctcaaatcgctacagcgtgggcaagtgcactggctgactacgccgcagcacataaatctatgccgcgtccggaaattctggcctcctgccaccagacgctggaaaactgcctgatagagtccacccgcaatagcatggatgccactaataaagcgatgctggaatctgtcgcagcagagatgatgagcgtttctgacggtgttatgcgtctgcctttattcctcgcgatgatcctgcctgttcagttgggggcagctaccgctgatgcgtgtaccttcattccggttacgcgtgaccagtccgacatctatgaagtctttaacgtggcaggttcatcttttggttcttatgctgctggtgatgttctggacatgcaatccgtcggtgtgtacagccagttacgtcgccgctatgtgctggtggcaagctccgatggcaccagcaaaaccgcaaccttcaagatggaagacttcgaaggccagaatgtaccaatccgaaaaggtcgcactaacatctacgttaaccgtattaagtctgttgttgataacggttccggcagcctacttcactcgtttactaatgctgctggtgagcaaatcactgttacctgctctctgaactacaacattggtcagattgccctgtcgttctccaaagcgccggataaaggcactgagatcgcaattgagacggaaatcaatattgaagccgctcctgagctgatcccgctgatcaaccacgaaatgaagaaatacaccctgttcccaagtcagttcgttatcgcggctgagcacacggtacaggcggcgtatgaagcacattattgaagcatttatcagggttattgtctcatgagcggatacatatttgaatgtatttagaaaaataaacaaataggggttccgcgcacatttccccgaaaagtgccacctgtaatgtgagttagctcactcattaggcaccccaggctttacactttatgcttccggctcgtatgttgtgtggaattgtgagcggataacaatttcacacaggaaacagctatgaccatgattacgccaagctagcttgcatgcctgcaggtcgaaggccgtggcggcggcacttttgcccatgaattgctcgctgtggagtacgcaggctggatttctcccgcgtttcggctgaaggtaaaccagacatttatcgactatcgaaccggaagattacaacctgctattccgcagagtctccctgaagctctccgtttggctgccgacctggcagagcaaaagcaacggctggagcaaaaaatgcttatggatgcacctaaagtcgaattcgctgaacgcgttgctaccgccagcggggttctaatcggcaactatgccaaagtgctcggcctgggccaaaactatctcttcacctggttgcgtgataacggaattctgatcgcaaccggtgaacgcaggaacgtccccaaacaagaatacatatctcgtgggtatttcacccttaaagaaaccgtgatcgatacaagcaatggaagcaggatttctttcacgactcgtataaccggcaaaggtcagcagtggctgatgaagcgattgcttgatgctggtgtgctgctgtcgcggcaacgcgctaacagacgtagtaagaaccaccagcattgtaatgctggctaaagtcactttcctgagctgtataacgatgagcgattttactttttctggctatgaattggcctgctttgtaacacactccggtctatcccgtagcgccgggcatatcctgtcgcaatgtgcaaatctcgcggcaacaaccagtgaatacttcattcacaagcctcaccgcctgatcgcggcagaaactggttatagccaatcaaccgtcgttcgtgcattccgtgaagctgtaaacaaaggaattctgtctgtagagattgttatcggcgatcaccgtgaacgtcgcgctaacctgtaccggtttacaccatcctttttggccttcgcacaacaagccaaaaatgcgctgatagaaagcaaattaaagatctcttcagcggcaaccaaggttaaagctgttctcgctaagacattggctttatttaattttttatccacacccccatgtcaaaatgataccccctccccctgtcaggatgacgtggcaataaagaataagaagtcacaagttaaaaaaacaaaaagatcagtttccggcggtgccggaacaaccagcctcaaaaaattgacttcatggatcgctaaggcaaaagcaaaggctgacaatctgcggttatccaaaaaacgcactcaaaaacatgagttcaagcagaaagtagaggcggctgcgcggaaatatgcttacctgaagaacaagcgttcgcctgatattggcgggatatcaaacttcgataacctaccgcattgcatgacggtaaacgaagctcttaatgcggttttagccaaaaataaagataacgaacaatggggtataccggcaggattcagagggtaatgaattgctctaattataaccatgcatactttcaacacctctagtttgccatgaggcaaactcataggtgtcctggtaagaggacactgttgccaaaactggacgccccattattgcaattactaagaaaccattattatcatgacattaacctataaaaataggcgtatcacgaggccctttcgtcttcaagaattttataaaccgtggagcgggcaatactgagctgatgagcaatttccgttgcaccagtgcccttctgatgaagcgtcagcacgacgttcctgtccacggtacgcctgcggccaaatttgattcctttcagctttgcttcctgtcggccctcattcgtgcgctctaggatcgacgatcgtcaacgttcacttctaaagaaatagcgccactcagcttcctcagcggctttatccagcgatttcctattatgtcggcatagttctcaagatcgacagcctgtcacggttaagcgagaaatgaataagaaggctgataattcggatctctgcgagggagatgatatttgatcacaggcagcaacgctctgtcatcgttacaatcaacatgctaccctccgcgagatcatccgtgtttcaaacccggcagcttagttgccgttcttccgaatagcatcggtaacatgagcaaagtctgccgccttacaacggctctcccgctgacgccgtcccggactgatgggctgcctgtatcgagtggtgattttgtgccgagctgccggtcggggagctgttggctggctggtggcaggatatattgtggtgtaaacaaattgacgcttagacaacttaataacacattgcggacgtttttaatgtactgaattc

>pKm43GW
cgagcggataacaatttcacacaggaaacagctatgaccatgattacgccaagctatcaactttgtatagaaaagttgaacgagaaacgtaaaatgatataaatatcaatatattaaattagattttgcataaaaaacagactacataatactgtaaaacacaacatatccagtcactatggtcgacctgcagactggctgtgtataagggagcctgacatttatattccccagaacatcaggttaatggcgtttttgatgtcattttcgcggtggctgagatcagccacttcttccccgataacggagaccggcacactggccatatcggtggtcatcatgcgccagctttcatccccgatatgcaccaccgggtaaagttcacgggggactttatctgacagcagacgtgcactggccagggggatcaccatccgtcgcccgggcgtgtcaataatatcactctgtacatccacaaacagacgataacggctctctcttttataggtgtaaaccttaaactgcatttcaccagcccctgttctcgtcggcaaaagagccgttcatttcaataaaccgggcgacctcagccatcccttcctgattttccgctttccagcgttcggcacgcagacgacgggcttcattctgcatggttgtgcttaccgaaccggagatattgacatcatatatgccttgagcaactgatagctgtcgctgtcaactgtcactgtaatacgctgcttcatagcatacctctttttgacatacttcgggtatacatatcagtatatattcttataccgcaaaaatcagcgcgcaaatacgcatactgttatctggcttttagtaagccggatcctctagattacgccccgccctgccactcatcgcagtactgttgtaattcattaagcattctgccgacatggaagccatcacaaacggcatgatgaacctgaatcgccagcggcatcagcaccttgtcgccttgcgtataatatttgcccatggtgaaaacgggggcgaagaagttgtccatattggccacgtttaaatcaaaactggtgaaactcacccagggattggctgagacgaaaaacatattctcaataaaccctttagggaaataggccaggttttcaccgtaacacgccacatcttgcgaatatatgtgtagaaactgccggaaatcgtcgtggtattcactccagagcgatgaaaacgtttcagtttgctcatggaaaacggtgtaacaagggtgaacactatcccatatcaccagctcaccgtctttcattgccatacggaattccggatgagcattcatcaggcgggcaagaatgtgaataaaggccggataaaacttgtgcttatttttctttacggtctttaaaaaggccgtaatatccagctgaacggtctggttataggtacattgagcaactgactgaaatgcctcaaaatgttctttacgatgccattgggatatatcaacggtggtatatccagtgatttttttctccattttagcttccttagctcctgaaaatctcgacggatcctaactcaaaatccacacattatacgagccggaagcataaagtgtaaagcctgggggtgcctaatgcggccgccatagtgactggatatgttgtgttttacagtattatgtagtctgttttttatgcaaaatctaatttaatatattgatatttatatcattttacgtttctcgttcaactttattatacatagttgataattcactggccgtcgttttacaacgtcgtgactgggaaaacgagctcaagcttagcttgagcttggatcagattgtcgtttcccgccttcagtttaaactatcagtgtttgacaggatatattggcgggtaaacctaagagaaaagagcgtttattagaataacggatatttaaaagggcgtgaaaaggtttatccgttcgtccatttgtatgtgcatgccaaccacagggttcccctcgggatcaaagtactttgatccaacccctccgctgctatagtgcagtcggcttctgacgttcagtgcagccgtcttctgaaaacgacatgtcgcacaagtcctaagttacgcgacaggctgccgccctgcccttttcctggcgttttcttgtcgcgtgttttagtcgcataaagtagaatacttgcgactagaaccggagacattacgccatgaacaagagcgccgccgctggcctgctgggctatgcccgcgtcagcaccgacgaccaggacttgaccaaccaacgggccgaactgcacgcggccggctgcaccaagctgttttccgagaagatcaccggcaccaggcgcgaccgcccggagctggccaggatgcttgaccacctacgccctggcgacgttgtgacagtgaccaggctagaccgcctggcccgcagcacccgcgacctactggacattgccgagcgcatccaggaggccggcgcgggcctgcgtagcctggcagagccgtgggccgacaccaccacgccggccggccgcatggtgttgaccgtgttcgccggcattgccgagttcgagcgttccctaatcatcgaccgcacccggagcgggcgcgaggccgccaaggcccgaggcgtgaagtttggcccccgccctaccctcaccccggcacagatcgcgcacgcccgcgagctgatcgaccaggaaggccgcaccgtgaaagaggcggctgcactgcttggcgtgcatcgctcgaccctgtaccgcgcacttgagcgcagcgaggaagtgacgcccaccgaggccaggcggcgcggtgccttccgtgaggacgcattgaccgaggccgacgccctggcggccgccgagaatgaacgccaagaggaacaagcatgaaaccgcaccaggacggccaggacgaaccgtttttcattaccgaagagatcgaggcggagatgatcgcggccgggtacgtgttcgagccgcccgcgcacgtctcaaccgtgcggctgcatgaaatcctggccggtttgtctgatgccaagctggcggcctggccggccagcttggccgctgaagaaaccgagcgccgccgtctaaaaaggtgatgtgtatttgagtaaaacagcttgcgtcatgcggtcgctgcgtatatgatgcgatgagtaaataaacaaatacgcaaggggaacgcatgaaggttatcgctgtacttaaccagaaaggcgggtcaggcaagacgaccatcgcaacccatctagcccgcgccctgcaactcgccggggccgatgttctgttagtcgattccgatccccagggcagtgcccgcgattgggcggccgtgcgggaagatcaaccgctaaccgttgtcggcatcgaccgcccgacgattgaccgcgacgtgaaggccatcggccggcgcgacttcgtagtgatcgacggagcgccccaggcggcggacttggctgtgtccgcgatcaaggcagccgacttcgtgctgattccggtgcagccaagcccttacgacatatgggccaccgccgacctggtggagctggttaagcagcgcattgaggtcacggatggaaggctacaagcggcctttgtcgtgtcgcgggcgatcaaaggcacgcgcatcggcggtgaggttgccgaggcgctggccgggtacgagctgcccattcttgagtcccgtatcacgcagcgcgtgagctacccaggcactgccgccgccggcacaaccgttcttgaatcagaacccgagggcgacgctgcccgcgaggtccaggcgctggccgctgaaattaaatcaaaactcatttgagttaatgaggtaaagagaaaatgagcaaaagcacaaacacgctaagtgccggccgtccgagcgcacgcagcagcaaggctgcaacgttggccagcctggcagacacgccagccatgaagcgggtcaactttcagttgccggcggaggatcacaccaagctgaagatgtacgcggtacgccaaggcaagaccattaccgagctgctatctgaatacatcgcgcagctaccagagtaaatgagcaaatgaataaatgagtagatgaattttagcggctaaaggaggcggcatggaaaatcaagaacaaccaggcaccgacgccgtggaatgccccatgtgtggaggaacgggcggttggccaggcgtaagcggctgggttgtctgccggccctgcaatggcactggaacccccaagcccgaggaatcggcgtgacggtcgcaaaccatccggcccggtacaaatcggcgcggcgctgggtgatgacctggtggagaagttgaaggccgcgcaggccgcccagcggcaacgcatcgaggcagaagcacgccccggtgaatcgtggcaagcggccgctgatcgaatccgcaaagaatcccggcaaccgccggcagccggtgcgccgtcgattaggaagccgcccaagggcgacgagcaaccagattttttcgttccgatgctctatgacgtgggcacccgcgatagtcgcagcatcatggacgtggccgttttccgtctgtcgaagcgtgaccgacgagctggcgaggtgatccgctacgagcttccagacgggcacgtagaggtttccgcagggccggccggcatggccagtgtgtgggattacgacctggtactgatggcggtttcccatctaaccgaatccatgaaccgataccgggaagggaagggagacaagcccggccgcgtgttccgtccacacgttgcggacgtactcaagttctgccggcgagccgatggcggaaagcagaaagacgacctggtagaaacctgcattcggttaaacaccacgcacgttgccatgcagcgtacgaagaaggccaagaacggccgcctggtgacggtatccgagggtgaagccttgattagccgctacaagatcgtaaagagcgaaaccgggcggccggagtacatcgagatcgagctagctgattggatgtaccgcgagatcacagaaggcaagaacccggacgtgctgacggttcaccccgattactttttgatcgatcccggcatcggccgttttctctaccgcctggcacgccgcgccgcaggcaaggcagaagccagatggttgttcaagacgatctacgaacgcagtggcagcgccggagagttcaagaagttctgtttcaccgtgcgcaagctgatcgggtcaaatgacctgccggagtacgatttgaaggaggaggcggggcaggctggcccgatcctagtcatgcgctaccgcaacctgatcgagggcgaagcatccgccggttcctaatgtacggagcagatgctagggcaaattgccctagcaggggaaaaaggtcgaaaaggtctctttcctgtggatagcacgtacattgggaacccaaagccgtacattgggaaccggaacccgtacattgggaacccaaagccgtacattgggaaccggtcacacatgtaagtgactgatataaaagagaaaaaaggcgatttttccgcctaaaactctttaaaacttattaaaactcttaaaacccgcctggcctgtgcataactgtctggccagcgcacagccgaagagctgcaaaaagcgcctacccttcggtcgctgcgctccctacgccccgccgcttcgcgtcggcctatcgcggccgctggccgctcaaaaatggctggcctacggccaggcaatctaccagggcgcggacaagccgcgccgtcgccactcgaccgccggcgcccacatcaaggcaccctgcctcgcgcgtttcggtgatgacggtgaaaacctctgacacatgcagctcccggagacggtcacagcttgtctgtaagcggatgccgggagcagacaagcccgtcagggcgcgtcagcgggtgttggcgggtgtcggggcgcagccatgacccagtcacgtagcgatagcggagtgtatactggcttaactatgcggcatcagagcagattgtactgagagtgcaccatatgcggtgtgaaataccgcacagatgcgtaaggagaaaataccgcatcaggcgctcttccgcttcctcgctcactgactcgctgcgctcggtcgttcggctgcggcgagcggtatcagctcactcaaaggcggtaatacggttatccacagaatcaggggataacgcaggaaagaacatgtgagcaaaaggccagcaaaaggccaggaaccgtaaaaaggccgcgttgctggcgtttttccataggctccgcccccctgacgagcatcacaaaaatcgacgctcaagtcagaggtggcgaaacccgacaggactataaagataccaggcgtttccccctggaagctccctcgtgcgctctcctgttccgaccctgccgcttaccggatacctgtccgcctttctcccttcgggaagcgtggcgctttctcatagctcacgctgtaggtatctcagttcggtgtaggtcgttcgctccaagctgggctgtgtgcacgaaccccccgttcagcccgaccgctgcgccttatccggtaactatcgtcttgagtccaacccggtaagacacgacttatcgccactggcagcagccactggtaacaggattagcagagcgaggtatgtaggcggtgctacagagttcttgaagtggtggcctaactacggctacactagaaggacagtatttggtatctgcgctctgctgaagccagttaccttcggaaaaagagttggtagctcttgatccggcaaacaaaccaccgctggtagcggtggtttttttgtttgcaagcagcagattacgcgcagaaaaaaaggatctcaagaagatcctttgatcttttctacggggtctgacgctcagtggaacgaaaactcacgttaagggattttggtcatgcatgatatatctcccaatttgtgtagggcttattatgcacgcttaaaaataataaaagcagacttgacctgatagtttggctgtgagcaattatgtgcttagtgcatctaatcgcttgagttaacgccggcgaagcggcgtcggcttgaacgaatttctagctagacattatttgccgactaccttggtgatctcgcctttcacgtagtggacaaattcttccaactgatctgcgcgcgaggccaagcgatcttcttcttgtccaagataagcctgtctagcttcaagtatgacgggctgatactgggccggcaggcgctccattgcccagtcggcagcgacatccttcggcgcgattttgccggttactgcgctgtaccaaatgcgggacaacgtaagcactacatttcgctcatcgccagcccagtcgggcggcgagttccatagcgttaaggtttcatttagcgcctcaaatagatcctgttcaggaaccggatcaaagagttcctccgccgctggacctaccaaggcaacgctatgttctcttgcttttgtcagcaagatagccagatcaatgtcgatcgtggctggctcgaagatacctgcaagaatgtcattgcgctgccattctccaaattgcagttcgcgcttagctggataacgccacggaatgatgtcgtcgtgcacaacaatggtgacttctacagcgcggagaatctcgctctctccaggggaagccgaagtttccaaaaggtcgttgatcaaagctcgccgcgttgtttcatcaagccttacggtcaccgtaaccagcaaatcaatatcactgtgtggcttcaggccgccatccactgcggagccgtacaaatgtacggccagcaacgtcggttcgagatggcgctcgatgacgccaactacctctgatagttgagtcgatacttcggcgatcaccgcttcccccatgatgtttaactttgttttagggcgactgccctgctgcgtaacatcgttgctgctccataacatcaaacatcgacccacggcgtaacgcgcttgctgcttggatgcccgaggcatagactgtaccccaaaaaaacatgtcataacaagaagccatgaaaaccgccactgcgccgttaccaccgctgcgttcggtcaaggttctggaccagttgcgtgacggcagttacgctacttgcattacagcttacgaaccgaacgaggcttatgtccactgggttcgtgcccgaattgatcacaggcagcaacgctctgtcatcgttacaatcaacatgctaccctccgcgagatcatccgtgtttcaaacccggcagcttagttgccgttcttccgaatagcatcggtaacatgagcaaagtctgccgccttacaacggctctcccgctgacgccgtcccggactgatgggctgcctgtatcgagtggtgattttgtgccgagctgccggtcggggagctgttggctggctggtggcaggatatattgtggtgtaaacaaattgacgcttagacaacttaataacacattgcggacgtttttaatgtactgaattaacgccgaattgaattatcagcttgcatgccggtcgatctagtaacatagatgacaccgcgcgcgataatttatcctagtttgcgcgctatattttgttttctatcgcgtattaaatgtataattgcgggactctaatcataaaaacccatctcataaataacgtcatgcattacatgttaattattacatgcttaacgtaattcaacagaaattatatgataatcatcgcaagaccggcaacaggattcaatcttaagaaactttattgccaaatgtttgaacgatctgcttgactctagctagagtccgaaccccagagtcccgctcagaagaactcgtcaagaaggcgatagaaggcgatgcgctgcgaatcgggagcggcgataccgtaaagcacgaggaagcggtcagcccattcgccgccaagctcttcagcaatatcacgggtagccaacgctatgtcctgatagcggtccgccacacccagccggccacagtcgatgaatccagaaaagcggccattttccaccatgatattcggcaagcaggcatcgccgtgggtcacgacgagatcctcgccgtcgggcatccgcgccttgagcctggcgaacagttcggctggcgcgagcccctgatgctcttcgtccagatcatcctgatcgacaagaccggcttccatccgagtacgtgctcgctcgatgcgatgtttcgcttggtggtcgaatgggcaggtagccggatcaagcgtatgcagccgccgcattgcatcagccatgatggatactttctcggcaggagcaaggtgagatgacaggagatcctgccccggcacttcgcccaatagcagccagtcccttcccgcttcagtgacaacgtcgagcacagctgcgcaaggaacgcccgtcgtggccagccacgatagccgcgctgcctcgtcttggagttcattcagggcaccggacaggtcggtcttgacaaaaagaaccgggcgcccctgcgctgacagccggaacacggcggcatcagagcagccgattgtctgttgtgcccagtcatagccgaatagcctctccacccaagcggccggagaacctgcgtgcaatccatcttgttcaatcatgcctcgatcgagttgagagtgaatatgagactctaattggataccgaggggaatttatggaacgtcagtggagcatttttgacaagaaatatttgctagctgatagtgaccttaggcgacttttgaacgcgcaataatggtttctgacgtatgtgcttagctcattaaactccagaaacccgcggctgagtggctccttcaacgttgcggttctgtcagttccaaacgtaaaacggcttgtcccgcgtcatcggcgggggtcataacgtgactcccttaattctcatgtatgataattcgagggtacccggggatcctctagagggcc

>pINTER8
CTTTCCTGCGTTATCCCCTGATTCTGTGGATAACCGTATTACCGCCTTTGAGTGAGCTGATACCGCTCGCCGCAGCCGAACGACCGAGCGCAGCGAGTCAGTGAGCGAGGAAGCGGAAGAGCGCCCAATACGCAAACCGCCTCTCCCCGCGCGTTGGCCGATTCATTAATGCAGCTGGCACGACAGGTTTCCCGACTGGAAAGCGGGCAGTGAGCGCAACGCAATTAATACGCGTACCGCTAGCCAGGAAGAGTTTGTAGAAACGCAAAAAGGCCATCCGTCAGGATGGCCTTCTGCTTAGTTTGATGCCTGGCAGTTTATGGCGGGCGTCCTGCCCGCCACCCTCCGGGCCGTTGCTTCACAACGTTCAAATCCGCTCCCGGCGGATTTGTCCTACTCAGGAGAGCGTTCACCGACAAACAACAGATAAAACGAAAGGCCCAGTCTTCCGACTGAGCCTTTCGTTTTATTTGATGCCTGGCAGTTCCCTACTCTCGCGTTAACGCTAGCATGGATGTTTTCCCAGTCACGACGTTGTAAAACGACGGCCAGTCTTAAGCTCGGGCCCCAAATAATGATTTTATTTTGACTGATAGTGACCTGTTCGTTGCAACAAATTGATGAGCAATGCTTTTTTATAATGCCAACTTTgtacaaaaaagcaggctccgcggccgcccccttCACCAGATCTGACGTCacgacggccagtgaattatcaactatgtataataaagttgaacgagaaacgtaaaatgatataaatatcaatatattaaattagattttgcataaaaaacagactacataatactgtaaaacacaacatatccagtcactatggcggccgcattaggcacccccaggctttacactttatgcttccggctcgtataatgtgtggattttgagttaggatccgtcgagattttcaggagctaaggaagctaaaatggagaaaaaaatcactggatataccaccgttgatatatcccaatggcatcgtaaagaacattttgaggcatttcagtcagttgctcaatgtacctataaccagaccgttcagctggatattacggcctttttaaagaccgtaaagaaaaataagcacaagttttatccggcctttattcacattcttgcccgcctgatgaatgctcatccggaattccgtatggcaatgaaagacggtgagctggtgatatgggatagtgttcacccttgttacaccgttttccatgagcaaactgaaacgttttcatcgctctggagtgaataccacgacgatttccggcagtttctacacatatattcgcaagatgtggcgtgttacggtgaaaacctggcctatttccctaaagggtttattgagaatatgtttttcgtctcagccaatccctgggtgagtttcaccagttttgatttaaacgtggccaatatggacaacttcttcgcccccgttttcaccatgggcaaatattatacgcaaggcgacaaggtgctgatgccgctggcgattcaggttcatcatgccgtttgtgatggcttccatgtcggcagaatgcttaatgaattacaacagtactgcgatgagtggcagggcggggcgtaatctagaggatccggcttactaaaagccagataacagtatgcgtatttgcgcgctgatttttgcggtataagaatatatactgatatgtatacccgaagtatgtcaaaaagaggtatgctatgaagcagcgtattacagtgacagttgacagcgacagctatcagttgctcaaggcatatatgatgtcaatatctccggttcggtaagcacaaccatgcagaatgaagcccgtcgtctgcgtgccgaacgctggaaagcggaaaatcaggaagggatggctgaggtcgcccggtttattgaaatgaacggctcttttgccgacgagaacaggggctggtgaaatgcagtttaaggtttacacctataaaagagagagccgttatcgtctgtttgtggatgtacagagtgatattattgacacgcccgggcgacggatggtgatccccctggccagtgcacgtctgctgtcagataaagtcccccgtgaactttacccggtggtgcatatcggggatgaaagctggcgcatgatgaccaccgatatggccagtgtgccggtctccgttatcggggaagaagtggctgatctcagccaccgcgaaaatgacatcaaaaacgccattaacctgatgttctggggaatataaatgtcaggctcccttatacacagccagtctgcaggtcgaccatagtgactggatatgttgtgttttacagtattatgtagtctgttttttatgcaaaatctaatttaatatattgatatttatatcattttacgtttctcgttcaacttttctatacaaagttgatagcttggcgtaatcatggtcatagctgtttcctgtgtgaaGCTTTAAAGGGTGGGCGCGCCATATCaagggtgggcgcgccgacccagctttCTTGTACAAAGTTGGCATTATAAGAAAGCATTGCTTATCAATTTGTTGCAACGAACAGGTCACTATCAGTCAAAATAAAATCATTATTTGCCATCCAGCTGATATCCCCTATAGTGAGTCGTATTACATGGTCATAGCTGTTTCCTGGCAGCTCTGGCCCGTGTCTCAAAATCTCTGATGTTACATTGCACAAGATAAAAATATATCATCATGAACAATAAAACTGTCTGCTTACATAAACAGTAATACAAGGGGTGTTATGAGCCATATTCAACGGGAAACGTCGAGGCCGCGATTAAATTCCAACATGGATGCTGATTTATATGGGTATAAATGGGCTCGCGATAATGTCGGGCAATCAGGTGCGACAATCTATCGCTTGTATGGGAAGCCCGATGCGCCAGAGTTGTTTCTGAAACATGGCAAAGGTAGCGTTGCCAATGATGTTACAGATGAGATGGTCAGACTAAACTGGCTGACGGAATTTATGCCTCTTCCGACCATCAAGCATTTTATCCGTACTCCTGATGATGCATGGTTACTCACCACTGCGATCCCCGGAAAAACAGCATTCCAGGTATTAGAAGAATATCCTGATTCAGGTGAAAATATTGTTGATGCGCTGGCAGTGTTCCTGCGCCGGTTGCATTCGATTCCTGTTTGTAATTGTCCTTTTAACAGCGATCGCGTATTTCGTCTCGCTCAGGCGCAATCACGAATGAATAACGGTTTGGTTGATGCGAGTGATTTTGATGACGAGCGTAATGGCTGGCCTGTTGAACAAGTCTGGAAAGAAATGCATAAACTTTTGCCATTCTCACCGGATTCAGTCGTCACTCATGGTGATTTCTCACTTGATAACCTTATTTTTGACGAGGGGAAATTAATAGGTTGTATTGATGTTGGACGAGTCGGAATCGCAGACCGATACCAGGATCTTGCCATCCTATGGAACTGCCTCGGTGAGTTTTCTCCTTCATTACAGAAACGGCTTTTTCAAAAATATGGTATTGATAATCCTGATATGAATAAATTGCAGTTTCATTTGATGCTCGATGAGTTTTTCTAATCAGAATTGGTTAATTGGTTGTAACACTGGCAGAGCATTACGCTGACTTGACGGGACGGCGCAAGCTCATGACCAAAATCCCTTAACGTGAGTTACGCGTCGTTCCACTGAGCGTCAGACCCCGTAGAAAAGATCAAAGGATCTTCTTGAGATCCTTTTTTTCTGCGCGTAATCTGCTGCTTGCAAACAAAAAAACCACCGCTACCAGCGGTGGTTTGTTTGCCGGATCAAGAGCTACCAACTCTTTTTCCGAAGGTAACTGGCTTCAGCAGAGCGCAGATACCAAATACTGTCCTTCTAGTGTAGCCGTAGTTAGGCCACCACTTCAAGAACTCTGTAGCACCGCCTACATACCTCGCTCTGCTAATCCTGTTACCAGTGGCTGCTGCCAGTGGCGATAAGTCGTGTCTTACCGGGTTGGACTCAAGACGATAGTTACCGGATAAGGCGCAGCGGTCGGGCTGAACGGGGGGTTCGTGCACACAGCCCAGCTTGGAGCGAACGACCTACACCGAACTGAGATACCTACAGCGTGAGCATTGAGAAAGCGCCACGCTTCCCGAAGGGAGAAAGGCGGACAGGTATCCGGTAAGCGGCAGGGTCGGAACAGGAGAGCGCACGAGGGAGCTTCCAGGGGGAAACGCCTGGTATCTTTATAGTCCTGTCGGGTTTCGCCACCTCTGACTTGAGCGTCGATTTTTGTGATGCTCGTCAGGGGGGCGGAGCCTATGGAAAAACGCCAGCAACGCGGCCTTTTTACGGTTCCTGGCCTTTTGCTGGCCTTTTGCTCACATGTT

>pMF1
CCGGGCTGGTTGCCCTCGCCGCTGGGCTGGCGGCCGTCTATGGCCCTGCAAACGCGCCAGAAACGCCGTCGAAGCCGTGTGCGAGACACCGCGGCCGCCGGCGTTGTGGATACCTCGCGGAAAACTTGGCCCTCACTGACAGATGAGGGGCGGACGTTGACACTTGAGGGGCCGACTCACCCGGCGCGGCGTTGACAGATGAGGGGCAGGCTCGATTTCGGCCGGCGACGTGGAGCTGGCCAGCCTCGCAAATCGGCGAAAACGCCTGATTTTACGCGAGTTTCCCACAGATGATGTGGACAAGCCTGGGGATAAGTGCCCTGCGGTATTGACACTTGAGGGGCGCGACTACTGACAGATGAGGGGCGCGATCCTTGACACTTGAGGGGCAGAGTGCTGACAGATGAGGGGCGCACCTATTGACATTTGAGGGGCTGTCCACAGGCAGAAAATCCAGCATTTGCAAGGGTTTCCGCCCGTTTTTCGGCCACCGCTAACCTGTCTTTTAACCTGCTTTTAAACCAATATTTATAAACCTTGTTTTTAACCAGGGCTGCGCCCTGTGCGCGTGACCGCGCACGCCGAAGGGGGGTGCCCCCCCTTCTCGAACCCTCCCGGCCCGCTAACGCGGGCCTCCCATCCCCCCAGGGGCTGCGCCCCTCGGCCGCGAACGGCCTCACCCCAAAAATGGCAGCGCTGGCAGTCCTTGCCATTGCCGGGATCGGGGCAGTAACGGGATGGGCGATCAGCCCGAGCGCGACGCCCGGAAGCATTGACGTGCCGCAGGTGCTGGCATCGACATTCAGCGACCAGGTGCCGGGCAGTGAGGGCGGCGGCCTGGGTGGCGGCCTGCCCTTCACTTCGGCCGTCGGGGCATTCACGGACTTCATGGCGGGGCCGGCAATTTTTACCTTGGGCATTCTTGGCATAGTGGTCGCGGGTGCCGTGCTCGTGTTCGGGGGTGCGATAAACCCAGCGAACCATTTGAGGTGATAGGTAAGATTATACCGAGGTATGAAAACGAGAATTGGACCTTTACAGAATTACTCTATGAAGCGCCATATTTAAAAAGCTACCAAGACGAAGAGGATGAAGAGGATGAGGAGGCAGATTGCCTTGAATATATTGACAATACTGATAAGATAATATATCTTTTATATAGAAGATATCGCCGTATGTAAGGATTTCAGGGGGCAAGGCATAGGCAGCGCGCTTATCAATATATCTATAGAATGGGCAAAGCATAAAAACTTGCATGGACTAATGCTTGAAACCCAGGACAATAACCTTATAGCTTGTAAATTCTATCATAATTGGGTAATGACTCCAACTTATTGATAGTGTTTTATGTTCAGATAATGCCCGATGACTTTGTCATGCAGCTCCACCGATTTTGAGAACGACAGCGACTTCCGTCCCAGCCGTGCCAGGTGCTGCCTCAGATTCAGGTTATGCCGCTCAATTCGCTGCGTATATCGCTTGCTGATTACGTGCAGCTTTCCCTTCAGGCGGGATTCATACAGCGGCCAGCCATCCGTCATCCATATCACCACGTCAAAGGGTGACAGCAGGCTCATAAGACGCCCCAGCGTCGCCATAGTGCGTTCACCGAATACGTGCGCAACAACCGTCTTCCGGAGACTGTCATACGCGTAAAACAGCCAGCGCTGGCGCGATTTAGCCCCGACATAGCCCCACTGTTCGTCCATTTCCGCGCAGACGATGACGTCACTGCCCGGCTGTATGCGCGAGGTTACTATGCGGTGTGAAATACCGCACAGATGCGTAAGGAGAAAATACCGCATCAGGCGCTCTTCCGCTTCCTCGCTCACTGACTCGCTGCGCTCGGTCGTTCGGCTGCGGCGAGCGGTATCAGCTCACTCAAAGGCGGTAATACGGTTATCCACAGAATCAGGGGATAACGCAGGAAAGAACATGTGAGCAAAAGGCCAGCAAAAGGCCAGGAACCGTAAAAAGGCCGCGTTGCTGGCGTTTTTCCATAGGCTCCGCCCCCCTGACGAGCATCACAAAAATCGACGCTCAAGTCAGAGGTGGCGAAACCCGACAGGACTATAAAGATACCAGGCGTTTCCCCCTGGAAGCTCCCTCGTGCGCTCTCCTGTTCCGACCCTGCCGCTTACCGGATACCTGTCCGCCTTTCTCCCTTCGGGAAGCGTGGCGCTTTCTCATAGCTCACGCTGTAGGTATCTCAGTTCGGTGTAGGTCGTTCGCTCCAAGCTGGGCTGTGTGCACGAACCCCCCGTTCAGCCCGACCGCTGCGCCTTATCCGGTAACTATCGTCTTGAGTCCAACCCGGTAAGACACGACTTATCGCCACTGGCAGCAGGTTACCGACTGCGGCCTGAGTTTTTTAAGTGACGTAAAATCGTGTTGAGGCCAACGCCCATAATGCGGGCTGTTGCCCGGCATCCAACGCCATTCATGGCCATATCAATGATTTTCTGGTGCGTACCGGGTTGAGAAGCGGTGTAAGTGAACTGCAGTTGCCATGTTTTACGGCAGTGAGAGCAGAGATAGCGCTGATGTCCGGCGGTGCTTTTGCCGTTACGCACCACCCCGTCAGTAGCTGAACAGGAGGGACAGCTGATAGACACAGAAGCCACTGGAGCACCTCAAAAACACCATCATACACTAAATCAGTAAGTTGGCAGCATCACCCATAATTGTGGTTTCAAAATCGGCTCCGTCGATACTATGTTATACGCCAACTTTGAAAACAACTTTGAAAAAGCTGTTTTCTGGTATTTAAGGTTTTAGAATGCAAGGAACAGTGAATTGGAGTTCGTCTTGTTATAATTAGCTTCTTGGGGTATCTTTAAATACTGTAGAAAAGAGGAAGGAAATAATAAATGGCTAAAATGAGAATATCACCGGAATTGAAAAAACTGATCGAAAAATACCGCTGCGTAAAAGATACGGAAGGAATGTCTCCTGCTAAGGTATATAAGCTGGTGGGAGAAAATGAAAACCTATATTTAAAAATGACGGACAGCCGGTATAAAGGGACCACCTATGATGTGGAACGGGAAAAGGACATGATGCTATGGCTGGAAGGAAAGCTGCCTGTTCCAAAGGTCCTGCACTTTGAACGGCATGATGGCTGGAGCAATCTGCTCATGAGTGAGGCCGATGGCGTCCTTTGCTCGGAAGAGTATGAAGATGAACAAAGCCCTGAAAAGATTATCGAGCTGTATGCGGAGTGCATCAGGCTCTTTCACTCCATCGACATATCGGATTGTCCCTATACGAATAGCTTAGACAGCCGCTTAGCCGAATTGGATTACTTACTGAATAACGATCTGGCCGATGTGGATTGCGAAAACTGGGAAGAAGACACTCCATTTAAAGATCCGCGCGAGCTGTATGATTTTTTAAAGACGGAAAAGCCCGAAGAGGAACTTGTCTTTTCCCACGGCGACCTGGGAGACAGCAACATCTTTGTGAAAGATGGCAAAGTAAGTGGCTTTATTGATCTTGGGAGAAGCGGCAGGGCGGACAAGTGGTATGACATTGCCTTCTGCGTCCGGTCGATCAGGGAGGATATCGGGGAAGAACAGTATGTCGAGCTATTTTTTGACTTACTGGGGATCAAGCCTGATTGGGAGAAAATAAAATATTATATTTTACTGGATGAATTGTTTTAGTACCTAGATGTGGCGCAACGATGCCGGCGACAAGCAGGAGCGCACCGACTTCTTCCGCATCAAGTGTTTTGGCTCTCAGGCCGAGGCCCACGGCAAGTATTTGGGCAAGGGGTCGCTGGTATTCGTGCAGGGCAAGATTCGGAATACCAAGTACGAGAAGGACGGCCAGACGGTCTACGGGACCGACTTCATTGCCGATAAGGTGGATTATCTGGACACCAAGGCACCAGGCGGGTCAAATCAGGAATAAGGGCACATTGCCCCGGCGTGAGTCGGGGCAATCCCGCAAGGAGGGTGAATGAATCGGACGTTTGACCGGAAGGCATACAGGCAAGAACTGATCGACGCGGGGTTTTCCGCCGAGGATGCCGAAACCATCGCAAGCCGCACCGTCATGCGTGCGCCCCGCGAAACCTTCCAGTCCGTCGGCTCGATGGTCCAGCAAGCTACGGCCAAGATCGAGCGCGACAGCGTGCAACTGGCTCCCCCTGCCCTGCCCGCGCCATCGGCCGCCGTGGAGCGTTCGCGTCGTCTCGAACAGGAGGCGGCAGGTTTGGCGAAGTCGATGACCATCGACACGCGAGGAACTATGACGACCAAGAAGCGAAAAACCGCCGGCGAGGACCTGGCAAAACAGGTCAGCGAGGCCAAGCAGGCCGCGTTGCTGAAACACACGAAGCAGCAGATCAAGGAAATGCAGCTTTCCTTGTTCGATATTGCGCCGTGGCCGGACACGATGCGAGCGATGCCAAACGACACGGCCCGCTCTGCCCTGTTCACCACGCGCAACAAGAAAATCCCGCGCGAGGCGCTGCAAAACAAGGTCATTTTCCACGTCAACAAGGACGTGAAGATCACCTACACCGGCGTCGAGCTGCGGGCCGACGATGACGAACTGGTGTGGCAGCAGGTGTTGGAGTACGCGAAGCGCACCCCTATCGGCGAGCCGATCACCTTCACGTTCTACGAGCTTTGCCAGGACCTGGGCTGGTCGATCAATGGCCGGTATTACACGAAGGCCGAGGAATGCCTGTCGCGCCTACAGGCGACGGCGATGGGCTTCACGTCCGACCGCGTTGGGCACCTGGAATCGGTGTCGCTGCTGCACCGCTTCCGCGTCCTGGACCGTGGCAAGAAAACGTCCCGTTGCCAGGTCCTGATCGACGAGGAAATCGTCGTGCTGTTTGCTGGCGACCACTACACGAAATTCATATGGGAGAAGTACCGCAAGCTGTCGCCGACGGCCCGACGGATGTTCGACTATTTCAGCTCGCACCGGGAGCCGTACCCGCTCAAGCTGGAAACCTTCCGCCTCATGTGCGGATCGGATTCCACCCGCGTGAAGAAGTGGCGCGAGCAGGTCGGCGAAGCCTGCGAAGAGTTGCGAGGCAGCGGCCTGGTGGAACACGCCTGGGTCAATGATGACCTGGTGCATTGCAAACGCTAGGGCCTTGTGGGGTCAGTTCCGGCTGGGGGTTCAGCAGCCAGCGCTTTACTGGCATTTCAGGAACAAGCGGGCACTGCTCGACGCACTTGCTTCGCTCAGTATCGCTCGGGACGCACGGCGCGCTCTACGAACTGCCGATAAACAGAGGATTAAAATTGACAATTGTGATTAAGGCTCAGATTCGACGGCTTGGAGCGGCCGACGTGCAGGATTTCCGCGAGATCCGATTGTCGGCCCTGAAGAAAGCTCCAGAGATGTTCGGGTCCGTTTACGAGCACGAGGAGAAAAAGCCCATGGCGATCGCTGGCAGGATATATTGTGGTGTAAACGGATCTACGATTTGATGAAAGAATGAATTAATGAAAGAACGATTTGATGAAAGAATAACGTATTCTTTCATCAACGTCCACAGTGATAGGATCTACTAGTGATCTactagtgatctggaattccctttcagaaagAATGCTAACCCACAGATGGTTAGAGAGGCTTACGCAGCAGGTCTCATCAAGACGATCTACCCGAGCAATAATCTCCAGGAAATCAAATACCTTCCCAAGAAGGTTAAAGATGCAGTCAAAAGATTCAGGACTAACTGCATCAAGAACACAGAGAAAGATATATTTCTCAAGATCAGAAGTACTATTCCAGTATGGACGATTCAAGGCTTGCTTCACAAACCAAGGCAAGTAATAGAGATTGGAGTCTCTAAAAAGGTAGTTCCCACTGAATCAAAGGCCATGGAGTCAAAGATTCAAATAGAGGACCTAACAGAACTCGCCGTAAAGACTGGCGAACAGTTCATACAGAGTCTCTTACGACTCAATGACAAGAAGAAAATCTTCGTCAACATGGTGGAGCACGACACACTTGTCTACTCCAAAAATATCAAAGATACAGTCTCAGAAGACCAAAGGGCAATTGAGACTTTTCAACAAAGGGTAATATCCGGAAACCTCCTCGGATTCCATTGCCCAGCTATCTGTCACTTTATTGTGAAGATAGTGGAAAAGGAAGGTGGCTCCTACAAATGCCATCATTGCGATAAAGGAAAGGCCATCGTTGAAGATGCCTCTGCCGACAGTGGTCCCAAAGATGGACCCCCACCCACGAGGAGCATCGTGGAAAAAGAAGACGTTCCAACCACGTCTTCAAAGCAAGTGGATTGATGTGATATCTCCACTGACGTAAGGGATGACGCACAATCCCACTATCCTTCGCAAGACCCTTCCTCTATATAAGGAAGTTCATTTCATTTGGAGAGGGGATCTGGACAATCAACTTAGGTTCAGCTTGTTGTGTCAAGTAAGTTAGTTACTTGTTATACTGTTGTCGTGATTTTTATGTGGCATTTTACTCTTTTGTCTTTAATCGTTTTTTTAACCTTGTTTTCTCAGGCAGCCCTAGAGGCACCTAAAGTTTTGAATTGGATCTGTTTTTATTTTTAATTTTATTTCAAATACTTCCACCATGGCTAATAACGCTTTACAAACAATTATTAACGCCCGGTTACCAGGCGAAGAGGGGCTGTGGCAGATTCATCTGCAGGACGGAAAAATCAGCGCCATTGATGCGCAATCCGGCGTGATGCCCATAACTGAAAACAGCCTGGATGCCGAACAAGGTTTAGTTATACCGCCGTTTGTGGAGCCACATATTCACCTGGACACCACGCAAACCGCCGGACAACCGAACTGGAATCAGTCCGGCACGCTGTTTGAAGGCATTGAACGCTGGGCCGAGCGCAAAGCGTTATTAACCCATGACGATGTGAAACAACGCGCATGGCAAACGCTGAAATGGCAGATTGCCAACGGCATTCAGCATGTGCGTACCCATGTCGATGTTTCGGATGCAACGCTAACTGCGCTGAAAGCAATGCTGGAAGTGAAGCAGGAAGTCGCGCCGTGGATTGATCTGCAAATCGTCGCCTTCCCTCAGGAAGGGATTTTGTCGTATCCCAACGGTGAAGCGTTGCTGGAAGAGGCGTTACGCTTAGGGGCAGATGTAGTGGGGGCGATTCCGCATTTTGAATTTACCCGTGAATACGGCGTGGAGTCGCTGCATAAAACCTTCGCCCTGGCGCAAAAATACGACCGTCTCATCGACGTTCACTGTGATGAGATCGATGACGAGCAGTCGCGCTTTGTCGAAACCGTTGCTGCCCTGGCGCACCATGAAGGCATGGGCGCGCGAGTCACCGCCAGCCACACCACGGCAATGCACTCCTATAACGGGGCGTATACCTCACGCCTGTTCCGCTTGCTGAAAATGTCCGGTATTAACTTTGTCGCCAACCCGCTGGTCAATATTCATCTGCAAGGACGTTTCGATACGTATCCAAAACGTCGCGGCATCACGCGCGTTAAAGAGATGCTGGAGTCCGGCATTAACGTCTGCTTTGGTCACGATGATGTCTTCGATCCGTGGTATCCGCTGGGAACGGCGAATATGCTGCAAGTGCTGCATATGGGGCTGCATGTTTGCCAGTTGATGGGCTACGGGCAGATTAACGATGGCCTGAATTTAATCACCCACCACAGCGCAAGGACGTTGAATTTGCAGGATTACGGCATTGCCGCCGGAAACAGCGCCAACCTGATTATCCTGCCGGCTGAAAATGGGTTTGATGCGCTGCGCCGTCAGGTTCCGGTACGTTATTCGGTACGCGGCGGCAAGGTGATTGCCAGCACACAACCGGCACAAACCACCGTATATCTGGAGCAGCCAGAAGCCATCGATTACAAACGTGGATCTGAACAAGATGGATTGCACGCAGGTTCTCCGGCCGCTTGGGTGGAGAGGCTATTCGGCTATGACTGGGCACAACAGACAATCGGCTGCTCTGATGCCGCCGTGTTCCGGCTGTCAGCGCAGGGGCGCCCGGTTCTTTTTGTCAAGACCGACCTGTCCGGTGCCCTGAATGAACTGCAGGACGAGGCAGCGCGGCTATCGTGGCTGGCCACGACGGGCGTTCCTTGCGCAGCTGTGCTCGACGTTGTCACTGAAGCGGGAAGGGACTGGCTGCTATTGGGCGAAGTGCCGGGGCAGGATCTCCTGTCATCTCACCTTGCTCCTGCCGAGAAAGTATCCATCATGGCTGATGCAATGCGGCGGCTGCATACGCTTGATCCGGCTACCTGCCCATTCGACCACCAAGCGAAACATCGCATCGAGCGAGCACGTACTCGGATGGAAGCCGGTCTTGTCGATCAGGATGATCTGGACGAAGAGCATCAGGGGCTCGCGCCAGCCGAACTGTTCGCCAGGCTCAAGGCGCGCATGCCCGACGGCGATGATCTCGTCGTGACCCATGGCGATGCCTGCTTGCCGAATATCATGGTGGAAAATGGCCGCTTTTCTGGATTCATCGACTGTGGCCGGCTGGGTGTGGCGGACCGCTATCAGGACATAGCGTTGGCTACCCGTGATATTGCTGAAGAGCTTGGCGGCGAATGGGCTGACCGCTTCCTCGTGCTTTACGGTATCGCCGCTCCCGATTCGCAGCGCATCGCCTTCTATCGCCTTCTTGACGAGTTCTTCTGAGCGGGATCTCGAATTTCCCCGATCGTTCAAACATTTGGCAATAAAGTTTCTTAAGATTGAATCCTGTTGCCGGTCTTGCGATGATTATCATATAATTTCTGTTGAATTACGTTAAGCATGTAATAATTAACATGTAATGCATGACGTTATTTATGAGATGGGTTTTTATGATTAGAGTCCCGCAATTATACATTTAATACGCGATAGAAAACAAAATATAGCGCGCAAACTAGGATAAATTATCGCGCGCGGTGTCATCTATGTTACAGATCGGGATCTAATGCTAACCCACAGATGGTTAGAGAGGCTTACGCAGCAGGTCTCATCAAGACGATCTACCCGAGCAATAATCTCCAGGAAATCAAATACCTTCCCAAGAAGGTTAAAGATGCAGTCAAAAGATTCAGGACTAACTGCATCAAGAACACAGAGAAAGATATATTTCTCAAGATCAGAAGTACTATTCCAGTATGGACGATTCAAGGCTTGCTTCACAAACCAAGGCAAGTAATAGAGATTGGAGTCTCTAAAAAGGTAGTTCCCACTGAATCAAAGGCCATGGAGTCAAAGATTCAAATAGAGGACCTAACAGAACTCGCCGTAAAGACTGGCGAACAGTTCATACAGAGTCTCTTACGACTCAATGACAAGAAGAAAATCTTCGTCAACATGGTGGAGCACGACACACTTGTCTACTCCAAAAATATCAAAGATACAGTCTCAGAAGACCAAAGGGCAATTGAGACTTTTCAACAAAGGGTAATATCCGGAAACCTCCTCGGATTCCATTGCCCAGCTATCTGTCACTTTATTGTGAAGATAGTGGAAAAGGAAGGTGGCTCCTACAAATGCCATCATTGCGATAAAGGAAAGGCCATCGTTGAAGATGCCTCTGCCGACAGTGGTCCCAAAGATGGACCCCCACCCACGAGGAGCATCGTGGAAAAAGAAGACGTTCCAACCACGTCTTCAAAGCAAGTGGATTGATGTGATATCTCCACTGACGTAAGGGATGACGCACAATCCCACTATCCTTCGCAAGACCCTTCCTCTATATAAGGAAGTTCATTTCATTTGGAGAGGGGATCTGGACAATCAACTTAGGTTCAGCTTGTTGTGTCAAGTAAGTTAGTTACTTGTTATACTGTTGTCGTGATTTTTATGTGGCATTTTACTCTTTTGTCTTTAATCGTTTTTTTAACCTTGTTTTCTCAGGCAGCCCTAGAGGCACCTAAAGTTTTGAATTGGATCTGTTTTTATTTTTAATTTTATTTCAAATACTTCCACCATGGCATTGACCAAGGACACTGAAATTTCAACAATTAACAGACAAATGTCCGACTTCAGCGAGCTTAGCCAAATCCTTCCCCTTCACCAAATCTCTAAGATCAAGGACATTTTGGAGAATGAGAACCCTCTCCCAAAGGAAAAGCTCGCCTCCCACCTGACCATGATCATTTTGATGGCCAATTTGGCCAGTCAGAAACGCAAGGACGTTCCTGTCAAGCGTTCCACTTTCTTGAAGTACCAGCGCTCTATTTCCAAGACATTGCAGTACGACTCTTCCACCAAGACCGTTTCCTTTGAGTACCACTTGAAAGACCCAAGCAAGCTCATCAAAGGACTGGAGGATGTTGTGAGCCCCTATCGCTTCGTTGTGGGTGTGCACGAGAAGCCTGATGACGTCATGAGCCACTTGTCTGCTGTCCACATGCGCAAGGAGGCAGGTCGTAAGAGAGACTTGGGTAACAAGATTAACGACGAGATCACTAAAATCGCTGAAACACAGGAAACTATTTGGGGATTCGTCGGAAAGACTATGGACCTCATCGAAGCTAGAACCACTCGTCCTACAACAAAGGCCGCATACAACCTTTTGCTTCAGGCCACCTTCATGAACTGTTGCAGAGCTGACGACTTGAAGAATACCGACATCAAGACCTTCGAAGTTATTCCAGACAAGCACCTTGGCAGAATGCTCCGTGCTTTCGTCCCAGAGACTAAGACTGGTACTCGTTTCGTCTACTTCTTCCCTTGCAAAGGACGTTGCGACCCACTGTTGGCTCTCGATTCCTACCTCCAATGGACCGATCCTATTCCCAAAACTAGAACTACTGATGAAGACGCCAGATACGATTACCAGCTTCTCAGGAACAGCCTGCTTGGCTCATACGACGGATTCATCTCTAAGCAATCCGATGAGAGCATCTTTAAGATTCCCAATGGACCAAAGGCTCACTTGGGCAGGCATGTGACCGCTTCATACCTTTCCAACAACGAGATGGATAAGGAGGCCACCCTCTACGGTAATTGGTCTGCCGCTCGTGAGGAAGGCGTCTCCCGTGTGGCTAAGGCTCGTTACATGCACACCATCGAGAAGAGCCCACCTTCTTACTTGTTCGCCTTCCTTTCTGGCTTCTACAACATCACCGCCGAAAGGGCTTGCGAGTTGGTTGACCCAAACAGCAACCCTTGCGAGCAAGACAAGAACATTCCTATGATCTCCGACATCGAGACCTTGATGGCTCGTTACGGAAAGAACGCCGAGATCATTCCTATGGACGTGTTGGTTTTCTTGAGCAGCTACGCCAGGTTTAAGAACAACGAAGGTAAGGAGTATAAGTTGCAAGCTCGCAGCTCCCGTGGCGTCCCAGACTTCCCAGACAATGGTAGAACTGCCCTTTACAACGCATTGACCGCTGCCCATGTGAAGCGCAGAAAGATTAGCATTGTCGTTGGACGTAGCATTGACACCTCCGGATCTACAAAGAAAAAAATCAAAGGGATTCAGCAAGCCACTGCAGGAGTCTCACAAGACACTTCGGAAAATCCTAACAAAACAATAGTTCCTGCTGCATTACCACAGCTCACCCCTACCTTGGTGTCACTGCTGGAGGTGATTGAACCCGAGGTGTTGTATGCAGGATATGATAGCTCTGTTCCAGATTCAGCGTGGAGAATTATGACCACACTCAACATGTTAGGTGGGCGTCAAGTGATTGCAGCAGTGAAATGGGCAAAGGCGATACCAGGCTTCAGAAACTTACACCTGGATGACCAAATGACCCTGCTACAGTACTCATGGATGTTTCTCATGGCATTTGCCCTGGGTTGGAGATCATACAGACAATCAAGTGGAAACCTGCTCTGCTTTGCTCCTGATCTGATTATTAATGAGCAGAGAATGTCTCTACCCTGCATGTATGACCAATGTAAACACATGCTGTTTGTCTCCTCTGAATTACAAAGATTGCAGGTATCCTATGAAGAGTATCTCTGTATGAAAACCTTACTGCTTCTCTCCTCAGTTCCTAAGGAAGGTCTGAAGAGCCAAGAGTTATTTGATGAGATTCGAATGACTTATATCAAAGAGCTAGGAAAAGCCATCGTCAAAAGGGAAGGGAACTCCAGTCAGAACTGGCAACGGTTTTACCAACTGACAAAGCTTCTGGACTCCATGCATGAGGTGGTTGAGAATCTCCTTACCTACTGCTTCCAGACATTTTTGGATAAGACCATGAGTATTGAGTTCCCAGAGATGTTAGCTGAAATCATCACTAATCAGATACCAAAATATTCAAATGGAAATATCAAAAAGCTCCTGTTTCATCAAAAATGACTGGATCTCGAATTTCCCCGATCGTTCAAACATTTGGCAATAAAGTTTCTTAAGATTGAATCCTGTTGCCGGTCTTGCGATGATTATCATATAATTTCTGTTGAATTACGTTAAGCATGTAATAATTAACATGTAATGCATGACGTTATTTATGAGATGGGTTTTTATGATTAGAGTCCCGCAATTATACATTTAATACGCGATAGAAAACAAAATATAGCGCGCAAACTAGGATAAATTATCGCGCGCGGTGTCATCTATGTTACAGATCGGGATCGCGATCGCACGATTTGATGAAAGAATGAATTAATGAAAGAACGATTTGATGAAAGAATAACGTATTCTTTCATCAACGTCCACAGTGATAAGATCTGGCGCGCCAAGCTTGCATGCCTGCAGGTCGACTCTAGAGGATCCCCGGGTACCGAGCTCGAATTCTTAATTAATGACAGGATATATTGGCGGGTAAACTTTGAGCTCGTGTGAATAAGTCGCTGTGTATGTTTGTTTGTGATCAGGACCGCTGCCGGAGCGCAACCCACTCACTACAGCAGAGCCATGTAGACAACATCCCCTCCCCCTTTCCACCGCGTCAGACGCCCGTAGCAGCCCGCTACGGGCTTTTTCATGCCCTGCCCTAGCGTCCAAGCCTCACGGCCGCGCTCGGCCTCTCTGGCGGCCTTCTGGCGCTCTTCCGCTTCCTCGCTCACTGACTCGCTGCGCTCGGTCGTTCGGCTGCGGCGAGCGGTATCAGCTCACTCAAAGGCGGTAATACGGTTATCCACAGAATCAGGGGATAACGCAGGAAAGAACATGTGAGCAAAAGGCCAGCAAAAGGCCAGGAACCGTAAAAAGGCCGCGTTGCTGGCGTTTTTCCATAGGCTCCGCCCCCCTGACGAGCATCACAAAAATCGACGCTCAAGTCAGAGGTGGCGAAACCCGACAGGACTATAAAGATACCAGGCGTTTCCCCCTGGAAGCTCCCTCGTGCGCTCTCCTGTTCCGACCCTGCCGCTTACCGGATACCTGTCCGCCTTTCTCCCTTCGGGAAGCGTGGCGCTTTTCCGCTGCATAACCCTGCTTCGGGGTCATTATAGCGATTTTTTCGGTATATCCATCCTTTTTCGCACGATATACAGGATTTTGCCAAAGGGTTCGTGTAGACTTTCCTTGGTGTATCCAACGGCGTCAGCCGGGCAGGATAGGTGAAGTAGGCCCACCCGCGAGCGGGTGTTCCTTCTTCACTGTCCCTTATTCGCACCTGGCGGTGCTCAACGGGAATCCTGCTCTGCGAGGCTGGCCGGCTACCGCCGGCGTAACAGATGAGGGCAAGCGGATGGCTGATGAAACCAAGCCAACCAGGAAGGGCAGCCCACCTATCAAGGTGTACTGCCTTCCAGACGAACGAAGAGCGATTGAGGAAAAGGCGGCGGCGGCCGGCATGAGCCTGTCGGCCTACCTGCTGGCCGTCGGCCAGGGCTACAAAATCACGGGCGTCGTGGACTATGAGCACGTCCGCGAGCTGGCCCGCATCAATGGCGACCTGGGCCGCCTGGGCGGCCTGCTGAAACTCTGGCTCACCGACGACCCGCGCACGGCGCGGTTCGGTGATGCCACGATCCTCGCCCTGCTGGCGAAGATCGAAGAGAAGCAGGACGAGCTTGGCAAGGTCATGATGGGCGTGGTCCGCCCGAGGGCAGAGCCATGACTTTTTTAGCCGCTAAAACGGCCGGGGGGTGCGCGTGATTGCCAAGCACGTCCCCATGCGCTCCATCAAGAAGAGCGACTTCGCGGAGCTGGTGAAGTACATCACCGACGAGCAAGGCAAGACCGAGCGCCTTTGCGACGCTCA

>pINTER9
CTTTCCTGCGTTATCCCCTGATTCTGTGGATAACCGTATTACCGCCTTTGAGTGAGCTGATACCGCTCGCCGCAGCCGAACGACCGAGCGCAGCGAGTCAGTGAGCGAGGAAGCGGAAGAGCGCCCAATACGCAAACCGCCTCTCCCCGCGCGTTGGCCGATTCATTAATGCAGCTGGCACGACAGGTTTCCCGACTGGAAAGCGGGCAGTGAGCGCAACGCAATTAATACGCGTACCGCTAGCCAGGAAGAGTTTGTAGAAACGCAAAAAGGCCATCCGTCAGGATGGCCTTCTGCTTAGTTTGATGCCTGGCAGTTTATGGCGGGCGTCCTGCCCGCCACCCTCCGGGCCGTTGCTTCACAACGTTCAAATCCGCTCCCGGCGGATTTGTCCTACTCAGGAGAGCGTTCACCGACAAACAACAGATAAAACGAAAGGCCCAGTCTTCCGACTGAGCCTTTCGTTTTATTTGATGCCTGGCAGTTCCCTACTCTCGCGTTAACGCTAGCATGGATGTTTTCCCAGTCACGACGTTGTAAAACGACGGCCAGTCTTAAGCTCGGGCCCCAAATAATGATTTTATTTTGACTGATAGTGACCTGTTCGTTGCAACAAATTGATGAGCAATGCTTTTTTATAATGCCAACTTTgtacaaaaaagcaggctccgcggccgcccccttCACCTAAGGCCGGCctacgatttgatgaaagaatgaattaatgaaagaacgatttgatgaaagaataacgtattctttcatcaacgtccacagtgataGGTACCTCGAGAGCTCACTAGTGATCTGGAATTCCaagggtgggcgcgccgacccagctttCTTGTACAAAGTTGGCATTATAAGAAAGCATTGCTTATCAATTTGTTGCAACGAACAGGTCACTATCAGTCAAAATAAAATCATTATTTGCCATCCAGCTGATATCCCCTATAGTGAGTCGTATTACATGGTCATAGCTGTTTCCTGGCAGCTCTGGCCCGTGTCTCAAAATCTCTGATGTTACATTGCACAAGATAAAAATATATCATCATGAACAATAAAACTGTCTGCTTACATAAACAGTAATACAAGGGGTGTTATGAGCCATATTCAACGGGAAACGTCGAGGCCGCGATTAAATTCCAACATGGATGCTGATTTATATGGGTATAAATGGGCTCGCGATAATGTCGGGCAATCAGGTGCGACAATCTATCGCTTGTATGGGAAGCCCGATGCGCCAGAGTTGTTTCTGAAACATGGCAAAGGTAGCGTTGCCAATGATGTTACAGATGAGATGGTCAGACTAAACTGGCTGACGGAATTTATGCCTCTTCCGACCATCAAGCATTTTATCCGTACTCCTGATGATGCATGGTTACTCACCACTGCGATCCCCGGAAAAACAGCATTCCAGGTATTAGAAGAATATCCTGATTCAGGTGAAAATATTGTTGATGCGCTGGCAGTGTTCCTGCGCCGGTTGCATTCGATTCCTGTTTGTAATTGTCCTTTTAACAGCGATCGCGTATTTCGTCTCGCTCAGGCGCAATCACGAATGAATAACGGTTTGGTTGATGCGAGTGATTTTGATGACGAGCGTAATGGCTGGCCTGTTGAACAAGTCTGGAAAGAAATGCATAAACTTTTGCCATTCTCACCGGATTCAGTCGTCACTCATGGTGATTTCTCACTTGATAACCTTATTTTTGACGAGGGGAAATTAATAGGTTGTATTGATGTTGGACGAGTCGGAATCGCAGACCGATACCAGGATCTTGCCATCCTATGGAACTGCCTCGGTGAGTTTTCTCCTTCATTACAGAAACGGCTTTTTCAAAAATATGGTATTGATAATCCTGATATGAATAAATTGCAGTTTCATTTGATGCTCGATGAGTTTTTCTAATCAGAATTGGTTAATTGGTTGTAACACTGGCAGAGCATTACGCTGACTTGACGGGACGGCGCAAGCTCATGACCAAAATCCCTTAACGTGAGTTACGCGTCGTTCCACTGAGCGTCAGACCCCGTAGAAAAGATCAAAGGATCTTCTTGAGATCCTTTTTTTCTGCGCGTAATCTGCTGCTTGCAAACAAAAAAACCACCGCTACCAGCGGTGGTTTGTTTGCCGGATCAAGAGCTACCAACTCTTTTTCCGAAGGTAACTGGCTTCAGCAGAGCGCAGATACCAAATACTGTCCTTCTAGTGTAGCCGTAGTTAGGCCACCACTTCAAGAACTCTGTAGCACCGCCTACATACCTCGCTCTGCTAATCCTGTTACCAGTGGCTGCTGCCAGTGGCGATAAGTCGTGTCTTACCGGGTTGGACTCAAGACGATAGTTACCGGATAAGGCGCAGCGGTCGGGCTGAACGGGGGGTTCGTGCACACAGCCCAGCTTGGAGCGAACGACCTACACCGAACTGAGATACCTACAGCGTGAGCATTGAGAAAGCGCCACGCTTCCCGAAGGGAGAAAGGCGGACAGGTATCCGGTAAGCGGCAGGGTCGGAACAGGAGAGCGCACGAGGGAGCTTCCAGGGGGAAACGCCTGGTATCTTTATAGTCCTGTCGGGTTTCGCCACCTCTGACTTGAGCGTCGATTTTTGTGATGCTCGTCAGGGGGGCGGAGCCTATGGAAAAACGCCAGCAACGCGGCCTTTTTACGGTTCCTGGCCTTTTGCTGGCCTTTTGCTCACATGTT

>pINTER10
CTTTCCTGCGTTATCCCCTGATTCTGTGGATAACCGTATTACCGCCTTTGAGTGAGCTGATACCGCTCGCCGCAGCCGAACGACCGAGCGCAGCGAGTCAGTGAGCGAGGAAGCGGAAGAGCGCCCAATACGCAAACCGCCTCTCCCCGCGCGTTGGCCGATTCATTAATGCAGCTGGCACGACAGGTTTCCCGACTGGAAAGCGGGCAGTGAGCGCAACGCAATTAATACGCGTACCGCTAGCCAGGAAGAGTTTGTAGAAACGCAAAAAGGCCATCCGTCAGGATGGCCTTCTGCTTAGTTTGATGCCTGGCAGTTTATGGCGGGCGTCCTGCCCGCCACCCTCCGGGCCGTTGCTTCACAACGTTCAAATCCGCTCCCGGCGGATTTGTCCTACTCAGGAGAGCGTTCACCGACAAACAACAGATAAAACGAAAGGCCCAGTCTTCCGACTGAGCCTTTCGTTTTATTTGATGCCTGGCAGTTCCCTACTCTCGCGTTAACGCTAGCATGGATGTTTTCCCAGTCACGACGTTGTAAAACGACGGCCAGTCTTAAGCTCGGGCCCCAAATAATGATTTTATTTTGACTGATAGTGACCTGTTCGTTGCAACAAATTGATGAGCAATGCTTTTTTATAATGCCAACTTTgtacaaaaaagcaggctccgcggccgcccccttCACCTAAGGCCGGCctacgatttgatgaaagaatgaattaatgaaagaacgatttgatgaaagaataacgtattctttcatcaacgtccacagtgataGGTACCTCGAGAGCTCACTAGTGATCTGGAAttccctttcagaaagAATGCTAACCCACAGATGGTTAGAGAGGCTTACGCAGCAGGTCTCATCAAGACGATCTACCCGAGCAATAATCTCCAGGAAATCAAATACCTTCCCAAGAAGGTTAAAGATGCAGTCAAAAGATTCAGGACTAACTGCATCAAGAACACAGAGAAAGATATATTTCTCAAGATCAGAAGTACTATTCCAGTATGGACGATTCAAGGCTTGCTTCACAAACCAAGGCAAGTAATAGAGATTGGAGTCTCTAAAAAGGTAGTTCCCACTGAATCAAAGGCCATGGAGTCAAAGATTCAAATAGAGGACCTAACAGAACTCGCCGTAAAGACTGGCGAACAGTTCATACAGAGTCTCTTACGACTCAATGACAAGAAGAAAATCTTCGTCAACATGGTGGAGCACGACACACTTGTCTACTCCAAAAATATCAAAGATACAGTCTCAGAAGACCAAAGGGCAATTGAGACTTTTCAACAAAGGGTAATATCCGGAAACCTCCTCGGATTCCATTGCCCAGCTATCTGTCACTTTATTGTGAAGATAGTGGAAAAGGAAGGTGGCTCCTACAAATGCCATCATTGCGATAAAGGAAAGGCCATCGTTGAAGATGCCTCTGCCGACAGTGGTCCCAAAGATGGACCCCCACCCACGAGGAGCATCGTGGAAAAAGAAGACGTTCCAACCACGTCTTCAAAGCAAGTGGATTGATGTGATATCTCCACTGACGTAAGGGATGACGCACAATCCCACTATCCTTCGCAAGACCCTTCCTCTATATAAGGAAGTTCATTTCATTTGGAGAGGGGATCTGGACAATCAACTTAGGTTCAGCTTGTTGTGTCAAGTAAGTTAGTTACTTGTTATACTGTTGTCGTGATTTTTATGTGGCATTTTACTCTTTTGTCTTTAATCGTTTTTTTAACCTTGTTTTCTCAGGCAGCCCTAGAGGCACCTAAAGTTTTGAATTGGATCTGTTTTTATTTTTAATTTTATTTCAAATACTTCCACCATGGCTAATAACGCTTTACAAACAATTATTAACGCCCGGTTACCAGGCGAAGAGGGGCTGTGGCAGATTCATCTGCAGGACGGAAAAATCAGCGCCATTGATGCGCAATCCGGCGTGATGCCCATAACTGAAAACAGCCTGGATGCCGAACAAGGTTTAGTTATACCGCCGTTTGTGGAGCCACATATTCACCTGGACACCACGCAAACCGCCGGACAACCGAACTGGAATCAGTCCGGCACGCTGTTTGAAGGCATTGAACGCTGGGCCGAGCGCAAAGCGTTATTAACCCATGACGATGTGAAACAACGCGCATGGCAAACGCTGAAATGGCAGATTGCCAACGGCATTCAGCATGTGCGTACCCATGTCGATGTTTCGGATGCAACGCTAACTGCGCTGAAAGCAATGCTGGAAGTGAAGCAGGAAGTCGCGCCGTGGATTGATCTGCAAATCGTCGCCTTCCCTCAGGAAGGGATTTTGTCGTATCCCAACGGTGAAGCGTTGCTGGAAGAGGCGTTACGCTTAGGGGCAGATGTAGTGGGGGCGATTCCGCATTTTGAATTTACCCGTGAATACGGCGTGGAGTCGCTGCATAAAACCTTCGCCCTGGCGCAAAAATACGACCGTCTCATCGACGTTCACTGTGATGAGATCGATGACGAGCAGTCGCGCTTTGTCGAAACCGTTGCTGCCCTGGCGCACCATGAAGGCATGGGCGCGCGAGTCACCGCCAGCCACACCACGGCAATGCACTCCTATAACGGGGCGTATACCTCACGCCTGTTCCGCTTGCTGAAAATGTCCGGTATTAACTTTGTCGCCAACCCGCTGGTCAATATTCATCTGCAAGGACGTTTCGATACGTATCCAAAACGTCGCGGCATCACGCGCGTTAAAGAGATGCTGGAGTCCGGCATTAACGTCTGCTTTGGTCACGATGATGTCTTCGATCCGTGGTATCCGCTGGGAACGGCGAATATGCTGCAAGTGCTGCATATGGGGCTGCATGTTTGCCAGTTGATGGGCTACGGGCAGATTAACGATGGCCTGAATTTAATCACCCACCACAGCGCAAGGACGTTGAATTTGCAGGATTACGGCATTGCCGCCGGAAACAGCGCCAACCTGATTATCCTGCCGGCTGAAAATGGGTTTGATGCGCTGCGCCGTCAGGTTCCGGTACGTTATTCGGTACGCGGCGGCAAGGTGATTGCCAGCACACAACCGGCACAAACCACCGTATATCTGGAGCAGCCAGAAGCCATCGATTACAAACGTGGATCTGAACAAGATGGATTGCACGCAGGTTCTCCGGCCGCTTGGGTGGAGAGGCTATTCGGCTATGACTGGGCACAACAGACAATCGGCTGCTCTGATGCCGCCGTGTTCCGGCTGTCAGCGCAGGGGCGCCCGGTTCTTTTTGTCAAGACCGACCTGTCCGGTGCCCTGAATGAACTGCAGGACGAGGCAGCGCGGCTATCGTGGCTGGCCACGACGGGCGTTCCTTGCGCAGCTGTGCTCGACGTTGTCACTGAAGCGGGAAGGGACTGGCTGCTATTGGGCGAAGTGCCGGGGCAGGATCTCCTGTCATCTCACCTTGCTCCTGCCGAGAAAGTATCCATCATGGCTGATGCAATGCGGCGGCTGCATACGCTTGATCCGGCTACCTGCCCATTCGACCACCAAGCGAAACATCGCATCGAGCGAGCACGTACTCGGATGGAAGCCGGTCTTGTCGATCAGGATGATCTGGACGAAGAGCATCAGGGGCTCGCGCCAGCCGAACTGTTCGCCAGGCTCAAGGCGCGCATGCCCGACGGCGATGATCTCGTCGTGACCCATGGCGATGCCTGCTTGCCGAATATCATGGTGGAAAATGGCCGCTTTTCTGGATTCATCGACTGTGGCCGGCTGGGTGTGGCGGACCGCTATCAGGACATAGCGTTGGCTACCCGTGATATTGCTGAAGAGCTTGGCGGCGAATGGGCTGACCGCTTCCTCGTGCTTTACGGTATCGCCGCTCCCGATTCGCAGCGCATCGCCTTCTATCGCCTTCTTGACGAGTTCTTCTGAGCGGGATCTCGAATTTCCCCGATCGTTCAAACATTTGGCAATAAAGTTTCTTAAGATTGAATCCTGTTGCCGGTCTTGCGATGATTATCATATAATTTCTGTTGAATTACGTTAAGCATGTAATAATTAACATGTAATGCATGACGTTATTTATGAGATGGGTTTTTATGATTAGAGTCCCGCAATTATACATTTAATACGCGATAGAAAACAAAATATAGCGCGCAAACTAGGATAAATTATCGCGCGCGGTGTCATCTATGTTACAGATCGGGATCTAATGCTAACCCACAGATGGTTAGAGAGGCTTACGCAGCAGGTCTCATCAAGACGATCTACCCGAGCAATAATCTCCAGGAAATCAAATACCTTCCCAAGAAGGTTAAAGATGCAGTCAAAAGATTCAGGACTAACTGCATCAAGAACACAGAGAAAGATATATTTCTCAAGATCAGAAGTACTATTCCAGTATGGACGATTCAAGGCTTGCTTCACAAACCAAGGCAAGTAATAGAGATTGGAGTCTCTAAAAAGGTAGTTCCCACTGAATCAAAGGCCATGGAGTCAAAGATTCAAATAGAGGACCTAACAGAACTCGCCGTAAAGACTGGCGAACAGTTCATACAGAGTCTCTTACGACTCAATGACAAGAAGAAAATCTTCGTCAACATGGTGGAGCACGACACACTTGTCTACTCCAAAAATATCAAAGATACAGTCTCAGAAGACCAAAGGGCAATTGAGACTTTTCAACAAAGGGTAATATCCGGAAACCTCCTCGGATTCCATTGCCCAGCTATCTGTCACTTTATTGTGAAGATAGTGGAAAAGGAAGGTGGCTCCTACAAATGCCATCATTGCGATAAAGGAAAGGCCATCGTTGAAGATGCCTCTGCCGACAGTGGTCCCAAAGATGGACCCCCACCCACGAGGAGCATCGTGGAAAAAGAAGACGTTCCAACCACGTCTTCAAAGCAAGTGGATTGATGTGATATCTCCACTGACGTAAGGGATGACGCACAATCCCACTATCCTTCGCAAGACCCTTCCTCTATATAAGGAAGTTCATTTCATTTGGAGAGGGGATCTGGACAATCAACTTAGGTTCAGCTTGTTGTGTCAAGTAAGTTAGTTACTTGTTATACTGTTGTCGTGATTTTTATGTGGCATTTTACTCTTTTGTCTTTAATCGTTTTTTTAACCTTGTTTTCTCAGGCAGCCCTAGAGGCACCTAAAGTTTTGAATTGGATCTGTTTTTATTTTTAATTTTATTTCAAATACTTCCACCATGGCATTGACCAAGGACACTGAAATTTCAACAATTAACAGACAAATGTCCGACTTCAGCGAGCTTAGCCAAATCCTTCCCCTTCACCAAATCTCTAAGATCAAGGACATTTTGGAGAATGAGAACCCTCTCCCAAAGGAAAAGCTCGCCTCCCACCTGACCATGATCATTTTGATGGCCAATTTGGCCAGTCAGAAACGCAAGGACGTTCCTGTCAAGCGTTCCACTTTCTTGAAGTACCAGCGCTCTATTTCCAAGACATTGCAGTACGACTCTTCCACCAAGACCGTTTCCTTTGAGTACCACTTGAAAGACCCAAGCAAGCTCATCAAAGGACTGGAGGATGTTGTGAGCCCCTATCGCTTCGTTGTGGGTGTGCACGAGAAGCCTGATGACGTCATGAGCCACTTGTCTGCTGTCCACATGCGCAAGGAGGCAGGTCGTAAGAGAGACTTGGGTAACAAGATTAACGACGAGATCACTAAAATCGCTGAAACACAGGAAACTATTTGGGGATTCGTCGGAAAGACTATGGACCTCATCGAAGCTAGAACCACTCGTCCTACAACAAAGGCCGCATACAACCTTTTGCTTCAGGCCACCTTCATGAACTGTTGCAGAGCTGACGACTTGAAGAATACCGACATCAAGACCTTCGAAGTTATTCCAGACAAGCACCTTGGCAGAATGCTCCGTGCTTTCGTCCCAGAGACTAAGACTGGTACTCGTTTCGTCTACTTCTTCCCTTGCAAAGGACGTTGCGACCCACTGTTGGCTCTCGATTCCTACCTCCAATGGACCGATCCTATTCCCAAAACTAGAACTACTGATGAAGACGCCAGATACGATTACCAGCTTCTCAGGAACAGCCTGCTTGGCTCATACGACGGATTCATCTCTAAGCAATCCGATGAGAGCATCTTTAAGATTCCCAATGGACCAAAGGCTCACTTGGGCAGGCATGTGACCGCTTCATACCTTTCCAACAACGAGATGGATAAGGAGGCCACCCTCTACGGTAATTGGTCTGCCGCTCGTGAGGAAGGCGTCTCCCGTGTGGCTAAGGCTCGTTACATGCACACCATCGAGAAGAGCCCACCTTCTTACTTGTTCGCCTTCCTTTCTGGCTTCTACAACATCACCGCCGAAAGGGCTTGCGAGTTGGTTGACCCAAACAGCAACCCTTGCGAGCAAGACAAGAACATTCCTATGATCTCCGACATCGAGACCTTGATGGCTCGTTACGGAAAGAACGCCGAGATCATTCCTATGGACGTGTTGGTTTTCTTGAGCAGCTACGCCAGGTTTAAGAACAACGAAGGTAAGGAGTATAAGTTGCAAGCTCGCAGCTCCCGTGGCGTCCCAGACTTCCCAGACAATGGTAGAACTGCCCTTTACAACGCATTGACCGCTGCCCATGTGAAGCGCAGAAAGATTAGCATTGTCGTTGGACGTAGCATTGACACCTCCGGATCTACAAAGAAAAAAATCAAAGGGATTCAGCAAGCCACTGCAGGAGTCTCACAAGACACTTCGGAAAATCCTAACAAAACAATAGTTCCTGCTGCATTACCACAGCTCACCCCTACCTTGGTGTCACTGCTGGAGGTGATTGAACCCGAGGTGTTGTATGCAGGATATGATAGCTCTGTTCCAGATTCAGCGTGGAGAATTATGACCACACTCAACATGTTAGGTGGGCGTCAAGTGATTGCAGCAGTGAAATGGGCAAAGGCGATACCAGGCTTCAGAAACTTACACCTGGATGACCAAATGACCCTGCTACAGTACTCATGGATGTTTCTCATGGCATTTGCCCTGGGTTGGAGATCATACAGACAATCAAGTGGAAACCTGCTCTGCTTTGCTCCTGATCTGATTATTAATGAGCAGAGAATGTCTCTACCCTGCATGTATGACCAATGTAAACACATGCTGTTTGTCTCCTCTGAATTACAAAGATTGCAGGTATCCTATGAAGAGTATCTCTGTATGAAAACCTTACTGCTTCTCTCCTCAGTTCCTAAGGAAGGTCTGAAGAGCCAAGAGTTATTTGATGAGATTCGAATGACTTATATCAAAGAGCTAGGAAAAGCCATCGTCAAAAGGGAAGGGAACTCCAGTCAGAACTGGCAACGGTTTTACCAACTGACAAAGCTTCTGGACTCCATGCATGAGGTGGTTGAGAATCTCCTTACCTACTGCTTCCAGACATTTTTGGATAAGACCATGAGTATTGAGTTCCCAGAGATGTTAGCTGAAATCATCACTAATCAGATACCAAAATATTCAAATGGAAATATCAAAAAGCTCCTGTTTCATCAAAAATGACTGGATCTCGAATTTCCCCGATCGTTCAAACATTTGGCAATAAAGTTTCTTAAGATTGAATCCTGTTGCCGGTCTTGCGATGATTATCATATAATTTCTGTTGAATTACGTTAAGCATGTAATAATTAACATGTAATGCATGACGTTATTTATGAGATGGGTTTTTATGATTAGAGTCCCGCAATTATACATTTAATACGCGATAGAAAACAAAATATAGCGCGCAAACTAGGATAAATTATCGCGCGCGGTGTCATCTATGTTACAGATCGGGATCGCGATCGCACGATTTGATGAAAGAATGAATTAATGAAAGAACGATTTGATGAAAGAATAACGTATTCTTTCATCAACGTCCACAGTGATAAGATCTGGCGcgccgacccagctttCTTGTACAAAGTTGGCATTATAAGAAAGCATTGCTTATCAATTTGTTGCAACGAACAGGTCACTATCAGTCAAAATAAAATCATTATTTGCCATCCAGCTGATATCCCCTATAGTGAGTCGTATTACATGGTCATAGCTGTTTCCTGGCAGCTCTGGCCCGTGTCTCAAAATCTCTGATGTTACATTGCACAAGATAAAAATATATCATCATGAACAATAAAACTGTCTGCTTACATAAACAGTAATACAAGGGGTGTTATGAGCCATATTCAACGGGAAACGTCGAGGCCGCGATTAAATTCCAACATGGATGCTGATTTATATGGGTATAAATGGGCTCGCGATAATGTCGGGCAATCAGGTGCGACAATCTATCGCTTGTATGGGAAGCCCGATGCGCCAGAGTTGTTTCTGAAACATGGCAAAGGTAGCGTTGCCAATGATGTTACAGATGAGATGGTCAGACTAAACTGGCTGACGGAATTTATGCCTCTTCCGACCATCAAGCATTTTATCCGTACTCCTGATGATGCATGGTTACTCACCACTGCGATCCCCGGAAAAACAGCATTCCAGGTATTAGAAGAATATCCTGATTCAGGTGAAAATATTGTTGATGCGCTGGCAGTGTTCCTGCGCCGGTTGCATTCGATTCCTGTTTGTAATTGTCCTTTTAACAGCGATCGCGTATTTCGTCTCGCTCAGGCGCAATCACGAATGAATAACGGTTTGGTTGATGCGAGTGATTTTGATGACGAGCGTAATGGCTGGCCTGTTGAACAAGTCTGGAAAGAAATGCATAAACTTTTGCCATTCTCACCGGATTCAGTCGTCACTCATGGTGATTTCTCACTTGATAACCTTATTTTTGACGAGGGGAAATTAATAGGTTGTATTGATGTTGGACGAGTCGGAATCGCAGACCGATACCAGGATCTTGCCATCCTATGGAACTGCCTCGGTGAGTTTTCTCCTTCATTACAGAAACGGCTTTTTCAAAAATATGGTATTGATAATCCTGATATGAATAAATTGCAGTTTCATTTGATGCTCGATGAGTTTTTCTAATCAGAATTGGTTAATTGGTTGTAACACTGGCAGAGCATTACGCTGACTTGACGGGACGGCGCAAGCTCATGACCAAAATCCCTTAACGTGAGTTACGCGTCGTTCCACTGAGCGTCAGACCCCGTAGAAAAGATCAAAGGATCTTCTTGAGATCCTTTTTTTCTGCGCGTAATCTGCTGCTTGCAAACAAAAAAACCACCGCTACCAGCGGTGGTTTGTTTGCCGGATCAAGAGCTACCAACTCTTTTTCCGAAGGTAACTGGCTTCAGCAGAGCGCAGATACCAAATACTGTCCTTCTAGTGTAGCCGTAGTTAGGCCACCACTTCAAGAACTCTGTAGCACCGCCTACATACCTCGCTCTGCTAATCCTGTTACCAGTGGCTGCTGCCAGTGGCGATAAGTCGTGTCTTACCGGGTTGGACTCAAGACGATAGTTACCGGATAAGGCGCAGCGGTCGGGCTGAACGGGGGGTTCGTGCACACAGCCCAGCTTGGAGCGAACGACCTACACCGAACTGAGATACCTACAGCGTGAGCATTGAGAAAGCGCCACGCTTCCCGAAGGGAGAAAGGCGGACAGGTATCCGGTAAGCGGCAGGGTCGGAACAGGAGAGCGCACGAGGGAGCTTCCAGGGGGAAACGCCTGGTATCTTTATAGTCCTGTCGGGTTTCGCCACCTCTGACTTGAGCGTCGATTTTTGTGATGCTCGTCAGGGGGGCGGAGCCTATGGAAAAACGCCAGCAACGCGGCCTTTTTACGGTTCCTGGCCTTTTGCTGGCCTTTTGCTCACATGTT

>pINTER11
CTTTCCTGCGTTATCCCCTGATTCTGTGGATAACCGTATTACCGCCTTTGAGTGAGCTGATACCGCTCGCCGCAGCCGAACGACCGAGCGCAGCGAGTCAGTGAGCGAGGAAGCGGAAGAGCGCCCAATACGCAAACCGCCTCTCCCCGCGCGTTGGCCGATTCATTAATGCAGCTGGCACGACAGGTTTCCCGACTGGAAAGCGGGCAGTGAGCGCAACGCAATTAATACGCGTACCGCTAGCCAGGAAGAGTTTGTAGAAACGCAAAAAGGCCATCCGTCAGGATGGCCTTCTGCTTAGTTTGATGCCTGGCAGTTTATGGCGGGCGTCCTGCCCGCCACCCTCCGGGCCGTTGCTTCACAACGTTCAAATCCGCTCCCGGCGGATTTGTCCTACTCAGGAGAGCGTTCACCGACAAACAACAGATAAAACGAAAGGCCCAGTCTTCCGACTGAGCCTTTCGTTTTATTTGATGCCTGGCAGTTCCCTACTCTCGCGTTAACGCTAGCATGGATGTTTTCCCAGTCACGACGTTGTAAAACGACGGCCAGTCTTAAGCTCGGGCCCCAAATAATGATTTTATTTTGACTGATAGTGACCTGTTCGTTGCAACAAATTGATGAGCAATGCTTTTTTATAATGCCAACTTTgtacaaaaaagcaggctccgcggccgcccccttCACCTAAGGCCGGCctacgatttgatgaaagaatgaattaatgaaagaacgatttgatgaaagaataacgtattctttcatcaacgtccacagtgataGGTACCTCGAGAGCTCACTAGTGATCTGGAAttccctttcagaaagAATGCTAACCCACAGATGGTTAGAGAGGCTTACGCAGCAGGTCTCATCAAGACGATCTACCCGAGCAATAATCTCCAGGAAATCAAATACCTTCCCAAGAAGGTTAAAGATGCAGTCAAAAGATTCAGGACTAACTGCATCAAGAACACAGAGAAAGATATATTTCTCAAGATCAGAAGTACTATTCCAGTATGGACGATTCAAGGCTTGCTTCACAAACCAAGGCAAGTAATAGAGATTGGAGTCTCTAAAAAGGTAGTTCCCACTGAATCAAAGGCCATGGAGTCAAAGATTCAAATAGAGGACCTAACAGAACTCGCCGTAAAGACTGGCGAACAGTTCATACAGAGTCTCTTACGACTCAATGACAAGAAGAAAATCTTCGTCAACATGGTGGAGCACGACACACTTGTCTACTCCAAAAATATCAAAGATACAGTCTCAGAAGACCAAAGGGCAATTGAGACTTTTCAACAAAGGGTAATATCCGGAAACCTCCTCGGATTCCATTGCCCAGCTATCTGTCACTTTATTGTGAAGATAGTGGAAAAGGAAGGTGGCTCCTACAAATGCCATCATTGCGATAAAGGAAAGGCCATCGTTGAAGATGCCTCTGCCGACAGTGGTCCCAAAGATGGACCCCCACCCACGAGGAGCATCGTGGAAAAAGAAGACGTTCCAACCACGTCTTCAAAGCAAGTGGATTGATGTGATATCTCCACTGACGTAAGGGATGACGCACAATCCCACTATCCTTCGCAAGACCCTTCCTCTATATAAGGAAGTTCATTTCATTTGGAGAGGGGATCTGGACAATCAACTTAGGTTCAGCTTGTTGTGTCAAGTAAGTTAGTTACTTGTTATACTGTTGTCGTGATTTTTATGTGGCATTTTACTCTTTTGTCTTTAATCGTTTTTTTAACCTTGTTTTCTCAGGCAGCCCTAGAGGCACCTAAAGTTTTGAATTGGATCTGTTTTTATTTTTAATTTTATTTCAAATACTTCCACCATGGCTAATAACGCTTTACAAACAATTATTAACGCCCGGTTACCAGGCGAAGAGGGGCTGTGGCAGATTCATCTGCAGGACGGAAAAATCAGCGCCATTGATGCGCAATCCGGCGTGATGCCCATAACTGAAAACAGCCTGGATGCCGAACAAGGTTTAGTTATACCGCCGTTTGTGGAGCCACATATTCACCTGGACACCACGCAAACCGCCGGACAACCGAACTGGAATCAGTCCGGCACGCTGTTTGAAGGCATTGAACGCTGGGCCGAGCGCAAAGCGTTATTAACCCATGACGATGTGAAACAACGCGCATGGCAAACGCTGAAATGGCAGATTGCCAACGGCATTCAGCATGTGCGTACCCATGTCGATGTTTCGGATGCAACGCTAACTGCGCTGAAAGCAATGCTGGAAGTGAAGCAGGAAGTCGCGCCGTGGATTGATCTGCAAATCGTCGCCTTCCCTCAGGAAGGGATTTTGTCGTATCCCAACGGTGAAGCGTTGCTGGAAGAGGCGTTACGCTTAGGGGCAGATGTAGTGGGGGCGATTCCGCATTTTGAATTTACCCGTGAATACGGCGTGGAGTCGCTGCATAAAACCTTCGCCCTGGCGCAAAAATACGACCGTCTCATCGACGTTCACTGTGATGAGATCGATGACGAGCAGTCGCGCTTTGTCGAAACCGTTGCTGCCCTGGCGCACCATGAAGGCATGGGCGCGCGAGTCACCGCCAGCCACACCACGGCAATGCACTCCTATAACGGGGCGTATACCTCACGCCTGTTCCGCTTGCTGAAAATGTCCGGTATTAACTTTGTCGCCAACCCGCTGGTCAATATTCATCTGCAAGGACGTTTCGATACGTATCCAAAACGTCGCGGCATCACGCGCGTTAAAGAGATGCTGGAGTCCGGCATTAACGTCTGCTTTGGTCACGATGATGTCTTCGATCCGTGGTATCCGCTGGGAACGGCGAATATGCTGCAAGTGCTGCATATGGGGCTGCATGTTTGCCAGTTGATGGGCTACGGGCAGATTAACGATGGCCTGAATTTAATCACCCACCACAGCGCAAGGACGTTGAATTTGCAGGATTACGGCATTGCCGCCGGAAACAGCGCCAACCTGATTATCCTGCCGGCTGAAAATGGGTTTGATGCGCTGCGCCGTCAGGTTCCGGTACGTTATTCGGTACGCGGCGGCAAGGTGATTGCCAGCACACAACCGGCACAAACCACCGTATATCTGGAGCAGCCAGAAGCCATCGATTACAAACGTGGATCTGAACAAGATGGATTGCACGCAGGTTCTCCGGCCGCTTGGGTGGAGAGGCTATTCGGCTATGACTGGGCACAACAGACAATCGGCTGCTCTGATGCCGCCGTGTTCCGGCTGTCAGCGCAGGGGCGCCCGGTTCTTTTTGTCAAGACCGACCTGTCCGGTGCCCTGAATGAACTGCAGGACGAGGCAGCGCGGCTATCGTGGCTGGCCACGACGGGCGTTCCTTGCGCAGCTGTGCTCGACGTTGTCACTGAAGCGGGAAGGGACTGGCTGCTATTGGGCGAAGTGCCGGGGCAGGATCTCCTGTCATCTCACCTTGCTCCTGCCGAGAAAGTATCCATCATGGCTGATGCAATGCGGCGGCTGCATACGCTTGATCCGGCTACCTGCCCATTCGACCACCAAGCGAAACATCGCATCGAGCGAGCACGTACTCGGATGGAAGCCGGTCTTGTCGATCAGGATGATCTGGACGAAGAGCATCAGGGGCTCGCGCCAGCCGAACTGTTCGCCAGGCTCAAGGCGCGCATGCCCGACGGCGATGATCTCGTCGTGACCCATGGCGATGCCTGCTTGCCGAATATCATGGTGGAAAATGGCCGCTTTTCTGGATTCATCGACTGTGGCCGGCTGGGTGTGGCGGACCGCTATCAGGACATAGCGTTGGCTACCCGTGATATTGCTGAAGAGCTTGGCGGCGAATGGGCTGACCGCTTCCTCGTGCTTTACGGTATCGCCGCTCCCGATTCGCAGCGCATCGCCTTCTATCGCCTTCTTGACGAGTTCTTCTGAGCGGGATCTCGAATTTCCCCGATCGTTCAAACATTTGGCAATAAAGTTTCTTAAGATTGAATCCTGTTGCCGGTCTTGCGATGATTATCATATAATTTCTGTTGAATTACGTTAAGCATGTAATAATTAACATGTAATGCATGACGTTATTTATGAGATGGGTTTTTATGATTAGAGTCCCGCAATTATACATTTAATACGCGATAGAAAACAAAATATAGCGCGCAAACTAGGATAAATTATCGCGCGCGGTGTCATCTATGTTACAGATCGGGATCTAATGCTAACCCACAGATGGTTAGAGAGGCTTACGCAGCAGGTCTCATCAAGACGATCTACCCGAGCAATAATCTCCAGGAAATCAAATACCTTCCCAAGAAGGTTAAAGATGCAGTCAAAAGATTCAGGACTAACTGCATCAAGAACACAGAGAAAGATATATTTCTCAAGATCAGAAGTACTATTCCAGTATGGACGATTCAAGGCTTGCTTCACAAACCAAGGCAAGTAATAGAGATTGGAGTCTCTAAAAAGGTAGTTCCCACTGAATCAAAGGCCATGGAGTCAAAGATTCAAATAGAGGACCTAACAGAACTCGCCGTAAAGACTGGCGAACAGTTCATACAGAGTCTCTTACGACTCAATGACAAGAAGAAAATCTTCGTCAACATGGTGGAGCACGACACACTTGTCTACTCCAAAAATATCAAAGATACAGTCTCAGAAGACCAAAGGGCAATTGAGACTTTTCAACAAAGGGTAATATCCGGAAACCTCCTCGGATTCCATTGCCCAGCTATCTGTCACTTTATTGTGAAGATAGTGGAAAAGGAAGGTGGCTCCTACAAATGCCATCATTGCGATAAAGGAAAGGCCATCGTTGAAGATGCCTCTGCCGACAGTGGTCCCAAAGATGGACCCCCACCCACGAGGAGCATCGTGGAAAAAGAAGACGTTCCAACCACGTCTTCAAAGCAAGTGGATTGATGTGATATCTCCACTGACGTAAGGGATGACGCACAATCCCACTATCCTTCGCAAGACCCTTCCTCTATATAAGGAAGTTCATTTCATTTGGAGAGGGGATCTGGACAATCAACTTAGGTTCAGCTTGTTGTGTCAAGTAAGTTAGTTACTTGTTATACTGTTGTCGTGATTTTTATGTGGCATTTTACTCTTTTGTCTTTAATCGTTTTTTTAACCTTGTTTTCTCAGGCAGCCCTAGAGGCACCTAAAGTTTTGAATTGGATCTGTTTTTATTTTTAATTTTATTTCAAATACTTCCACCATGGCATTGACCAAGGACACTGAAATTTCAACAATTAACAGACAAATGTCCGACTTCAGCGAGCTTAGCCAAATCCTTCCCCTTCACCAAATCTCTAAGATCAAGGACATTTTGGAGAATGAGAACCCTCTCCCAAAGGAAAAGCTCGCCTCCCACCTGACCATGATCATTTTGATGGCCAATTTGGCCAGTCAGAAACGCAAGGACGTTCCTGTCAAGCGTTCCACTTTCTTGAAGTACCAGCGCTCTATTTCCAAGACATTGCAGTACGACTCTTCCACCAAGACCGTTTCCTTTGAGTACCACTTGAAAGACCCAAGCAAGCTCATCAAAGGACTGGAGGATGTTGTGAGCCCCTATCGCTTCGTTGTGGGTGTGCACGAGAAGCCTGATGACGTCATGAGCCACTTGTCTGCTGTCCACATGCGCAAGGAGGCAGGTCGTAAGAGAGACTTGGGTAACAAGATTAACGACGAGATCACTAAAATCGCTGAAACACAGGAAACTATTTGGGGATTCGTCGGAAAGACTATGGACCTCATCGAAGCTAGAACCACTCGTCCTACAACAAAGGCCGCATACAACCTTTTGCTTCAGGCCACCTTCATGAACTGTTGCAGAGCTGACGACTTGAAGAATACCGACATCAAGACCTTCGAAGTTATTCCAGACAAGCACCTTGGCAGAATGCTCCGTGCTTTCGTCCCAGAGACTAAGACTGGTACTCGTTTCGTCTACTTCTTCCCTTGCAAAGGACGTTGCGACCCACTGTTGGCTCTCGATTCCTACCTCCAATGGACCGATCCTATTCCCAAAACTAGAACTACTGATGAAGACGCCAGATACGATTACCAGCTTCTCAGGAACAGCCTGCTTGGCTCATACGACGGATTCATCTCTAAGCAATCCGATGAGAGCATCTTTAAGATTCCCAATGGACCAAAGGCTCACTTGGGCAGGCATGTGACCGCTTCATACCTTTCCAACAACGAGATGGATAAGGAGGCCACCCTCTACGGTAATTGGTCTGCCGCTCGTGAGGAAGGCGTCTCCCGTGTGGCTAAGGCTCGTTACATGCACACCATCGAGAAGAGCCCACCTTCTTACTTGTTCGCCTTCCTTTCTGGCTTCTACAACATCACCGCCGAAAGGGCTTGCGAGTTGGTTGACCCAAACAGCAACCCTTGCGAGCAAGACAAGAACATTCCTATGATCTCCGACATCGAGACCTTGATGGCTCGTTACGGAAAGAACGCCGAGATCATTCCTATGGACGTGTTGGTTTTCTTGAGCAGCTACGCCAGGTTTAAGAACAACGAAGGTAAGGAGTATAAGTTGCAAGCTCGCAGCTCCCGTGGCGTCCCAGACTTCCCAGACAATGGTAGAACTGCCCTTTACAACGCATTGACCGCTGCCCATGTGAAGCGCAGAAAGATTAGCATTGTCGTTGGACGTAGCATTGACACCTCCGGATCTACAAAGAAAAAAATCAAAGGGATTCAGCAAGCCACTGCAGGAGTCTCACAAGACACTTCGGAAAATCCTAACAAAACAATAGTTCCTGCTGCATTACCACAGCTCACCCCTACCTTGGTGTCACTGCTGGAGGTGATTGAACCCGAGGTGTTGTATGCAGGATATGATAGCTCTGTTCCAGATTCAGCGTGGAGAATTATGACCACACTCAACATGTTAGGTGGGCGTCAAGTGATTGCAGCAGTGAAATGGGCAAAGGCGATACCAGGCTTCAGAAACTTACACCTGGATGACCAAATGACCCTGCTACAGTACTCATGGATGTTTCTCATGGCATTTGCCCTGGGTTGGAGATCATACAGACAATCAAGTGGAAACCTGCTCTGCTTTGCTCCTGATCTGATTATTAATGAGCAGAGAATGTCTCTACCCTGCATGTATGACCAATGTAAACACATGCTGTTTGTCTCCTCTGAATTACAAAGATTGCAGGTATCCTATGAAGAGTATCTCTGTATGAAAACCTTACTGCTTCTCTCCTCAGTTCCTAAGGAAGGTCTGAAGAGCCAAGAGTTATTTGATGAGATTCGAATGACTTATATCAAAGAGCTAGGAAAAGCCATCGTCAAAAGGGAAGGGAACTCCAGTCAGAACTGGCAACGGTTTTACCAACTGACAAAGCTTCTGGACTCCATGCATGAGGTGGTTGAGAATCTCCTTACCTACTGCTTCCAGACATTTTTGGATAAGACCATGAGTATTGAGTTCCCAGAGATGTTAGCTGAAATCATCACTAATCAGATACCAAAATATTCAAATGGAAATATCAAAAAGCTCCTGTTTCATCAAAAATGACTGGATCTCGAATTTCCCCGATCGTTCAAACATTTGGCAATAAAGTTTCTTAAGATTGAATCCTGTTGCCGGTCTTGCGATGATTATCATATAATTTCTGTTGAATTACGTTAAGCATGTAATAATTAACATGTAATGCATGACGTTATTTATGAGATGGGTTTTTATGATTAGAGTCCCGCAATTATACATTTAATACGCGATAGAAAACAAAATATAGCGCGCAAACTAGGATAAATTATCGCGCGCGGTGTCATCTATGTTACAGATCGGGATCGCGATCGCACGATTTGATGAAAGAATGAATTAATGAAAGAACGATTTGATGAAAGAATAACGTATTCTTTCATCAACGTCCACAGTGATAAGATCTGACGTCacgacggccagtgaattatcaactatgtataataaagttgaacgagaaacgtaaaatgatataaatatcaatatattaaattagattttgcataaaaaacagactacataatactgtaaaacacaacatatccagtcactatggcggccgcattaggcacccccaggctttacactttatgcttccggctcgtataatgtgtggattttgagttaggatccgtcgagattttcaggagctaaggaagctaaaatggagaaaaaaatcactggatataccaccgttgatatatcccaatggcatcgtaaagaacattttgaggcatttcagtcagttgctcaatgtacctataaccagaccgttcagctggatattacggcctttttaaagaccgtaaagaaaaataagcacaagttttatccggcctttattcacattcttgcccgcctgatgaatgctcatccggaattccgtatggcaatgaaagacggtgagctggtgatatgggatagtgttcacccttgttacaccgttttccatgagcaaactgaaacgttttcatcgctctggagtgaataccacgacgatttccggcagtttctacacatatattcgcaagatgtggcgtgttacggtgaaaacctggcctatttccctaaagggtttattgagaatatgtttttcgtctcagccaatccctgggtgagtttcaccagttttgatttaaacgtggccaatatggacaacttcttcgcccccgttttcaccatgggcaaatattatacgcaaggcgacaaggtgctgatgccgctggcgattcaggttcatcatgccgtttgtgatggcttccatgtcggcagaatgcttaatgaattacaacagtactgcgatgagtggcagggcggggcgtaatctagaggatccggcttactaaaagccagataacagtatgcgtatttgcgcgctgatttttgcggtataagaatatatactgatatgtatacccgaagtatgtcaaaaagaggtatgctatgaagcagcgtattacagtgacagttgacagcgacagctatcagttgctcaaggcatatatgatgtcaatatctccggttcggtaagcacaaccatgcagaatgaagcccgtcgtctgcgtgccgaacgctggaaagcggaaaatcaggaagggatggctgaggtcgcccggtttattgaaatgaacggctcttttgccgacgagaacaggggctggtgaaatgcagtttaaggtttacacctataaaagagagagccgttatcgtctgtttgtggatgtacagagtgatattattgacacgcccgggcgacggatggtgatccccctggccagtgcacgtctgctgtcagataaagtcccccgtgaactttacccggtggtgcatatcggggatgaaagctggcgcatgatgaccaccgatatggccagtgtgccggtctccgttatcggggaagaagtggctgatctcagccaccgcgaaaatgacatcaaaaacgccattaacctgatgttctggggaatataaatgtcaggctcccttatacacagccagtctgcaggtcgaccatagtgactggatatgttgtgttttacagtattatgtagtctgttttttatgcaaaatctaatttaatatattgatatttatatcattttacgtttctcgttcaacttttctatacaaagttgatagcttggcgtaatcatggtcatagctgtttcctgtgtgaaGCTTTAAAGGGTGGGCGcgccgacccagctttCTTGTACAAAGTTGGCATTATAAGAAAGCATTGCTTATCAATTTGTTGCAACGAACAGGTCACTATCAGTCAAAATAAAATCATTATTTGCCATCCAGCTGATATCCCCTATAGTGAGTCGTATTACATGGTCATAGCTGTTTCCTGGCAGCTCTGGCCCGTGTCTCAAAATCTCTGATGTTACATTGCACAAGATAAAAATATATCATCATGAACAATAAAACTGTCTGCTTACATAAACAGTAATACAAGGGGTGTTATGAGCCATATTCAACGGGAAACGTCGAGGCCGCGATTAAATTCCAACATGGATGCTGATTTATATGGGTATAAATGGGCTCGCGATAATGTCGGGCAATCAGGTGCGACAATCTATCGCTTGTATGGGAAGCCCGATGCGCCAGAGTTGTTTCTGAAACATGGCAAAGGTAGCGTTGCCAATGATGTTACAGATGAGATGGTCAGACTAAACTGGCTGACGGAATTTATGCCTCTTCCGACCATCAAGCATTTTATCCGTACTCCTGATGATGCATGGTTACTCACCACTGCGATCCCCGGAAAAACAGCATTCCAGGTATTAGAAGAATATCCTGATTCAGGTGAAAATATTGTTGATGCGCTGGCAGTGTTCCTGCGCCGGTTGCATTCGATTCCTGTTTGTAATTGTCCTTTTAACAGCGATCGCGTATTTCGTCTCGCTCAGGCGCAATCACGAATGAATAACGGTTTGGTTGATGCGAGTGATTTTGATGACGAGCGTAATGGCTGGCCTGTTGAACAAGTCTGGAAAGAAATGCATAAACTTTTGCCATTCTCACCGGATTCAGTCGTCACTCATGGTGATTTCTCACTTGATAACCTTATTTTTGACGAGGGGAAATTAATAGGTTGTATTGATGTTGGACGAGTCGGAATCGCAGACCGATACCAGGATCTTGCCATCCTATGGAACTGCCTCGGTGAGTTTTCTCCTTCATTACAGAAACGGCTTTTTCAAAAATATGGTATTGATAATCCTGATATGAATAAATTGCAGTTTCATTTGATGCTCGATGAGTTTTTCTAATCAGAATTGGTTAATTGGTTGTAACACTGGCAGAGCATTACGCTGACTTGACGGGACGGCGCAAGCTCATGACCAAAATCCCTTAACGTGAGTTACGCGTCGTTCCACTGAGCGTCAGACCCCGTAGAAAAGATCAAAGGATCTTCTTGAGATCCTTTTTTTCTGCGCGTAATCTGCTGCTTGCAAACAAAAAAACCACCGCTACCAGCGGTGGTTTGTTTGCCGGATCAAGAGCTACCAACTCTTTTTCCGAAGGTAACTGGCTTCAGCAGAGCGCAGATACCAAATACTGTCCTTCTAGTGTAGCCGTAGTTAGGCCACCACTTCAAGAACTCTGTAGCACCGCCTACATACCTCGCTCTGCTAATCCTGTTACCAGTGGCTGCTGCCAGTGGCGATAAGTCGTGTCTTACCGGGTTGGACTCAAGACGATAGTTACCGGATAAGGCGCAGCGGTCGGGCTGAACGGGGGGTTCGTGCACACAGCCCAGCTTGGAGCGAACGACCTACACCGAACTGAGATACCTACAGCGTGAGCATTGAGAAAGCGCCACGCTTCCCGAAGGGAGAAAGGCGGACAGGTATCCGGTAAGCGGCAGGGTCGGAACAGGAGAGCGCACGAGGGAGCTTCCAGGGGGAAACGCCTGGTATCTTTATAGTCCTGTCGGGTTTCGCCACCTCTGACTTGAGCGTCGATTTTTGTGATGCTCGTCAGGGGGGCGGAGCCTATGGAAAAACGCCAGCAACGCGGCCTTTTTACGGTTCCTGGCCTTTTGCTGGCCTTTTGCTCACATGTT

>pKGW-RR
TCTAGATGCATGCTCGAGCGGCCGCCAGTGTGATGGATATCTGCAGAATTCGCCCTTGGGCCCCCCGATCTAGTAACATAGATGACACCGCGCGCGATAATTTATCCTAGTTTGCGCGCTATATTTTGTTTTCTATCGCGTATTAAATGTATAATTGCGGGACTCTAATCATAAAAACCCATCTCATAAATAACGTCATGCATTACATGTTAATTATTACATGCTTAACGTAATTCAACAGAAATTATATGATAATCATCGCAAGACCGGCAACAGGATTCAATCTTAAGAAACTTTATTGCCAAATGTTTGAACGATCGGGAATTGGATCCTACAGGAACAGGTGGTGGCGGCCCTCGGTGCGCTCGTACTGCTCCACGATGGTGTAGTCCTCGTTTGTGGGAGGTGATGTCCAGCTTGGAGTCCACGTAGTAGTAGCCGGGCAGCTGCACGGGCTTCTTGGCCATGTAGATGGACTTGAACTCCACCAGGTAGTGGCCGCCGTCCTTCAGCTTCAGGGCCTTGTGGATCTCGCCCTTCAGCACGCCGTCGCGGGGGTACAGGCGCTCGGTGGAGGCCTCCCAGCCCATGGTCTTCTTCTGCATTACGGGGCCGTCGGAGGGGAAGTTCACGCCGATGAACTTCACCTTGTAGATGAAGCAGCCGTCCTGCAGGGAGGAGTCCTGGGTCACGGTCACCACGCCGCCGTCCTCGAAGTTCATCACGCGCTCCCACTTGAAGCCCTCGGGGAAGGACAGCTTCTTGTAGTCGGGGATGTCGGCGGGGTGCTTCACGTACACCTTGGAGCCGTACTGGAACTGGGGGGACAGGATGTCCCAGGCGAAGGGCAGGGGGCCGCCCTTGGTCACCTTCAGCTTCACGGTGTTGTGGCCCTCGTAGGGGCGGCCCTCGCCCTCGCCCTCGATCTCGAACTCGTGGCCGTTCACGGTGCCCTCCATGCGCACCTTGAAGCGCATGAACTCCTTGATGACGTTCTTGGAGGAGCGCGCCATGGCAAAGATCTGCATCTGTTAATCAGAAAAACTCAGATTAATCGACAAATTCGATCGCACAAACTAGAAACTAACACCAGATCTAGATAGAAATCACAAATCGAAGAGTAATTATTCGACAAAACTCAAATTATTTGAACAAATCGGATGATATCTATGAAACCCTAATCGAGAATTAAGATGATATCTAACGATCAAACCCAGAAAATCGTCTTCGATCTAAGATTAACAGAATCTAAACCAAAGAACATATACGAAATTGGGATCGAACGAAAACAAAATCGAAGATTTTGAGAGAATAAGGAACACAGAAATTTACCTTGATCACGGTAGAGAGAATTGAGAGAAAGTTTTTAAGATTTTGAGAAATTGAAATCTGAATTGTGAAGAAGAAGAGCTCTTTGGGTATTGTTTTATAGAAGAAGAAGAAGAAAAGACGAGGACGACTAGGTCACGAGAAAGCTAAGGCGGTGAAGCAATAGCTAATAATAAAATGACACGTGTATTGAGCGTTGTTTACACGCAAAGTTGTTTTTGGCTAATTGCCTTATTTTTAGGTTGAGGAAAAGTATTTGTGCTTTGAGTTGATAAACACGACTCGTGTGTGCCGGCTGCAACCACTTTGACGCCGTTTATTACTGGACTTCGTCCGACAACCACAATTTCCTTAACGGTCGTCATAAGATCCAGCCGTTGAGATTTAACGATCGTTACGATTTATATTTTTTTAGCATTATCGTTTTATTTTTTAAATATACGGTGGAGCTGAAAAATTGGCAATAATTGAACCGTGGGTCCCCACTGCATTGAAGCGTATTTCGTATTTTCTAGAATTCTTCGTGCTTTATTTCTTTTCCTTTTTGTTTTTTTTTGCCATTTATCTAATGCAAGTGGGCTTATAAAATCAGTGAATTTCTTGGAAAAGTAACTTCTTTATCGTATAACATATTGTGAAATTATCCATTTCTTTTAATTTTTTTAGTGTTATTGGATATTTTTGTATGATTATTGATTTGCATAGGATAATGACTTTTGTATCAAGTTGGTGAACAAGTCTCGTTAAAAAAGGCAAGTGGTTTGGTGACTCGATTTATTCTTGTTATTTAATTCATATATCAATGGATCTTATTTGGGGCCTGGTCCATATTTAACACTCGTGTTCAGTCCAATGACCAATAATATTTTTTCATTAATAACAATGTAACAAGAATGATACACAAAACATTCTTTGAATAAGTTCGCTATGAAGAAGGGAACTTATCCGGTCCTAGATCATCAGTTCATACAAACCTCCATAGAGTTCAACATCTTAAACAAGAATATCCTGATCTGAAGAATGTGGAGGCTTTAGTCCCTTGGATACTTGGGAGGCTGTGGAAGAACAGAAACGAGCTGGTGCTTAAAGGGAGGGAATTTGGAACCAATGAGGTATTAGTAAGGACACAAGAAGATGCAGATGAGTGGATTAGAAGGAAAGAGGCTCAGAATGTAAGGAAAGCACCAACCACAACGACGTCGCATGCTCCCGGCCGCCATGGCCGCGGGATATCACAAGTTTgtacaaaaaagctgaacgagaaacgtaaaatgatataaatatcaatatattaaattagattttgcataaaaaacagactacataatactgtaaaacacaacatatccagtcactatggcggccgcattaggcaccccaggctttacactttatgcttccggctcgtataatgtgtggattttgagttaggatccggcgagattttcaggagctaaggaagctaaaatggagaaaaaaatcactggatataccaccgttgatatatcccaatggcatcgtaaagaacattttgaggcatttcagtcagttgctcaatgtacctataaccagaccgttcagctggatattacggcctttttaaagaccgtaaagaaaaataagcacaagttttatccggcctttattcacattcttgcccgcctgatgaatgctcatccggaattccgtatggcaatgaaagacggtgagctggtgatatgggatagtgttcacccttgttacaccgttttccatgagcaaactgaaacgttttcatcgctctggagtgaataccacgacgatttccggcagtttctacacatatattcgcaagatgtggcgtgttacggtgaaaacctggcctatttccctaaagggtttattgagaatatgtttttcgtctcagccaatccctgggtgagtttcaccagttttgatttaaacgtggccaatatggacaacttcttcgcccccgttttcaccatgggcaaatattatacgcaaggcgacaaggtgctgatgccgctggcgattcaggttcatcatgccgtctgtgatggcttccatgtcggcagaatgcttaatgaattacaacagtactgcgatgagtggcagggcggggcgtaaacgcgtggatccggcttactaaaagccagataacagtatgcgtatttgcgcgctgatttttgcggtataagaatatatactgatatgtatacccgaagtatgtcaaaaagaggtgtgctatgaagcagcgtattacagtgacagttgacagcgacagctatcagttgctcaaggcatatatgatgtcaatatctccggtctggtaagcacaaccatgcagaatgaagcccgtcgtctgcgtgccgaacgctggaaagcggaaaatcaggaagggatggctgaggtcgcccggtttattgaaatgaacggctcttttgctgacgagaacagggactggtgaaatgcagtttaaggtttacacctataaaagagagagccgttatcgtctgtttgtggatgtacagagtgatattattgacacgcccgggcgacggatggtgatccccctggccagtgcacgtctgctgtcagataaagtctcccgtgaactttacccggtggtgcatatcggggatgaaagctggcgcatgatgaccaccgatatggccagtgtgccggtctccgttatcggggaagaagtggctgatctcagccaccgcgaaaatgacatcaaaaacgccattaacctgatgttctggggaatataaatgtcaggctcccttatacacagccagtctgcaggtcgaccatagtgactggatatgttgtgttttacagtattatgtagtctgttttttatgcaaaatctaatttaatatattgatatttatatcattttacgtttctcgttcagctttCTTGTACAAAGTGGTGATATCACTAGTGCGGCCGCCTGCAGGTCGACCATATGGGAGAGCTCAAGCTTAGCTTGAGCTTGGATCAGATTGTCGTTTCCCGCCTTCAGTTTAAACTATCAGTGTTTGACAGGATATATTGGCGGGTAAACCTAAGAGAAAAGAGCGTTTATTAGAATAACGGATATTTAAAAGGGCGTGAAAAGGTTTATCCGTTCGTCCATTTGTATGTGCATGCCAACCACAGGGTTCCCCTCGGGATCAAAGTACTTTGATCCAACCCCTCCGCTGCTATAGTGCAGTCGGCTTCTGACGTTCAGTGCAGCCGTCTTCTGAAAACGACATGTCGCACAAGTCCTAAGTTACGCGACAGGCTGCCGCCCTGCCCTTTTCCTGGCGTTTTCTTGTCGCGTGTTTTAGTCGCATAAAGTAGAATACTTGCGACTAGAACCGGAGACATTACGCCATGAACAAGAGCGCCGCCGCTGGCCTGCTGGGCTATGCCCGCGTCAGCACCGACGACCAGGACTTGACCAACCAACGGGCCGAACTGCACGCGGCCGGCTGCACCAAGCTGTTTTCCGAGAAGATCACCGGCACCAGGCGCGACCGCCCGGAGCTGGCCAGGATGCTTGACCACCTACGCCCTGGCGACGTTGTGACAGTGACCAGGCTAGACCGCCTGGCCCGCAGCACCCGCGACCTACTGGACATTGCCGAGCGCATCCAGGAGGCCGGCGCGGGCCTGCGTAGCCTGGCAGAGCCGTGGGCCGACACCACCACGCCGGCCGGCCGCATGGTGTTGACCGTGTTCGCCGGCATTGCCGAGTTCGAGCGTTCCCTAATCATCGACCGCACCCGGAGCGGGCGCGAGGCCGCCAAGGCCCGAGGCGTGAAGTTTGGCCCCCGCCCTACCCTCACCCCGGCACAGATCGCGCACGCCCGCGAGCTGATCGACCAGGAAGGCCGCACCGTGAAAGAGGCGGCTGCACTGCTTGGCGTGCATCGCTCGACCCTGTACCGCGCACTTGAGCGCAGCGAGGAAGTGACGCCCACCGAGGCCAGGCGGCGCGGTGCCTTCCGTGAGGACGCATTGACCGAGGCCGACGCCCTGGCGGCCGCCGAGAATGAACGCCAAGAGGAACAAGCATGAAACCGCACCAGGACGGCCAGGACGAACCGTTTTTCATTACCGAAGAGATCGAGGCGGAGATGATCGCGGCCGGGTACGTGTTCGAGCCGCCCGCGCACGTCTCAACCGTGCGGCTGCATGAAATCCTGGCCGGTTTGTCTGATGCCAAGCTGGCGGCCTGGCCGGCCAGCTTGGCCGCTGAAGAAACCGAGCGCCGCCGTCTAAAAAGGTGATGTGTATTTGAGTAAAACAGCTTGCGTCATGCGGTCGCTGCGTATATGATGCGATGAGTAAATAAACAAATACGCAAGGGGAACGCATGAAGGTTATCGCTGTACTTAACCAGAAAGGCGGGTCAGGCAAGACGACCATCGCAACCCATCTAGCCCGCGCCCTGCAACTCGCCGGGGCCGATGTTCTGTTAGTCGATTCCGATCCCCAGGGCAGTGCCCGCGATTGGGCGGCCGTGCGGGAAGATCAACCGCTAACCGTTGTCGGCATCGACCGCCCGACGATTGACCGCGACGTGAAGGCCATCGGCCGGCGCGACTTCGTAGTGATCGACGGAGCGCCCCAGGCGGCGGACTTGGCTGTGTCCGCGATCAAGGCAGCCGACTTCGTGCTGATTCCGGTGCAGCCAAGCCCTTACGACATATGGGCCACCGCCGACCTGGTGGAGCTGGTTAAGCAGCGCATTGAGGTCACGGATGGAAGGCTACAAGCGGCCTTTGTCGTGTCGCGGGCGATCAAAGGCACGCGCATCGGCGGTGAGGTTGCCGAGGCGCTGGCCGGGTACGAGCTGCCCATTCTTGAGTCCCGTATCACGCAGCGCGTGAGCTACCCAGGCACTGCCGCCGCCGGCACAACCGTTCTTGAATCAGAACCCGAGGGCGACGCTGCCCGCGAGGTCCAGGCGCTGGCCGCTGAAATTAAATCAAAACTCATTTGAGTTAATGAGGTAAAGAGAAAATGAGCAAAAGCACAAACACGCTAAGTGCCGGCCGTCCGAGCGCACGCAGCAGCAAGGCTGCAACGTTGGCCAGCCTGGCAGACACGCCAGCCATGAAGCGGGTCAACTTTCAGTTGCCGGCGGAGGATCACACCAAGCTGAAGATGTACGCGGTACGCCAAGGCAAGACCATTACCGAGCTGCTATCTGAATACATCGCGCAGCTACCAGAGTAAATGAGCAAATGAATAAATGAGTAGATGAATTTTAGCGGCTAAAGGAGGCGGCATGGAAAATCAAGAACAACCAGGCACCGACGCCGTGGAATGCCCCATGTGTGGAGGAACGGGCGGTTGGCCAGGCGTAAGCGGCTGGGTTGTCTGCCGGCCCTGCAATGGCACTGGAACCCCCAAGCCCGAGGAATCGGCGTGACGGTCGCAAACCATCCGGCCCGGTACAAATCGGCGCGGCGCTGGGTGATGACCTGGTGGAGAAGTTGAAGGCCGCGCAGGCCGCCCAGCGGCAACGCATCGAGGCAGAAGCACGCCCCGGTGAATCGTGGCAAGCGGCCGCTGATCGAATCCGCAAAGAATCCCGGCAACCGCCGGCAGCCGGTGCGCCGTCGATTAGGAAGCCGCCCAAGGGCGACGAGCAACCAGATTTTTTCGTTCCGATGCTCTATGACGTGGGCACCCGCGATAGTCGCAGCATCATGGACGTGGCCGTTTTCCGTCTGTCGAAGCGTGACCGACGAGCTGGCGAGGTGATCCGCTACGAGCTTCCAGACGGGCACGTAGAGGTTTCCGCAGGGCCGGCCGGCATGGCCAGTGTGTGGGATTACGACCTGGTACTGATGGCGGTTTCCCATCTAACCGAATCCATGAACCGATACCGGGAAGGGAAGGGAGACAAGCCCGGCCGCGTGTTCCGTCCACACGTTGCGGACGTACTCAAGTTCTGCCGGCGAGCCGATGGCGGAAAGCAGAAAGACGACCTGGTAGAAACCTGCATTCGGTTAAACACCACGCACGTTGCCATGCAGCGTACGAAGAAGGCCAAGAACGGCCGCCTGGTGACGGTATCCGAGGGTGAAGCCTTGATTAGCCGCTACAAGATCGTAAAGAGCGAAACCGGGCGGCCGGAGTACATCGAGATCGAGCTAGCTGATTGGATGTACCGCGAGATCACAGAAGGCAAGAACCCGGACGTGCTGACGGTTCACCCCGATTACTTTTTGATCGATCCCGGCATCGGCCGTTTTCTCTACCGCCTGGCACGCCGCGCCGCAGGCAAGGCAGAAGCCAGATGGTTGTTCAAGACGATCTACGAACGCAGTGGCAGCGCCGGAGAGTTCAAGAAGTTCTGTTTCACCGTGCGCAAGCTGATCGGGTCAAATGACCTGCCGGAGTACGATTTGAAGGAGGAGGCGGGGCAGGCTGGCCCGATCCTAGTCATGCGCTACCGCAACCTGATCGAGGGCGAAGCATCCGCCGGTTCCTAATGTACGGAGCAGATGCTAGGGCAAATTGCCCTAGCAGGGGAAAAAGGTCGAAAAGGTCTCTTTCCTGTGGATAGCACGTACATTGGGAACCCAAAGCCGTACATTGGGAACCGGAACCCGTACATTGGGAACCCAAAGCCGTACATTGGGAACCGGTCACACATGTAAGTGACTGATATAAAAGAGAAAAAAGGCGATTTTTCCGCCTAAAACTCTTTAAAACTTATTAAAACTCTTAAAACCCGCCTGGCCTGTGCATAACTGTCTGGCCAGCGCACAGCCGAAGAGCTGCAAAAAGCGCCTACCCTTCGGTCGCTGCGCTCCCTACGCCCCGCCGCTTCGCGTCGGCCTATCGCGGCCGCTGGCCGCTCAAAAATGGCTGGCCTACGGCCAGGCAATCTACCAGGGCGCGGACAAGCCGCGCCGTCGCCACTCGACCGCCGGCGCCCACATCAAGGCACCCTGCCTCGCGCGTTTCGGTGATGACGGTGAAAACCTCTGACACATGCAGCTCCCGGAGACGGTCACAGCTTGTCTGTAAGCGGATGCCGGGAGCAGACAAGCCCGTCAGGGCGCGTCAGCGGGTGTTGGCGGGTGTCGGGGCGCAGCCATGACCCAGTCACGTAGCGATAGCGGAGTGTATACTGGCTTAACTATGCGGCATCAGAGCAGATTGTACTGAGAGTGCACCATATGCGGTGTGAAATACCGCACAGATGCGTAAGGAGAAAATACCGCATCAGGCGCTCTTCCGCTTCCTCGCTCACTGACTCGCTGCGCTCGGTCGTTCGGCTGCGGCGAGCGGTATCAGCTCACTCAAAGGCGGTAATACGGTTATCCACAGAATCAGGGGATAACGCAGGAAAGAACATGTGAGCAAAAGGCCAGCAAAAGGCCAGGAACCGTAAAAAGGCCGCGTTGCTGGCGTTTTTCCATAGGCTCCGCCCCCCTGACGAGCATCACAAAAATCGACGCTCAAGTCAGAGGTGGCGAAACCCGACAGGACTATAAAGATACCAGGCGTTTCCCCCTGGAAGCTCCCTCGTGCGCTCTCCTGTTCCGACCCTGCCGCTTACCGGATACCTGTCCGCCTTTCTCCCTTCGGGAAGCGTGGCGCTTTCTCATAGCTCACGCTGTAGGTATCTCAGTTCGGTGTAGGTCGTTCGCTCCAAGCTGGGCTGTGTGCACGAACCCCCCGTTCAGCCCGACCGCTGCGCCTTATCCGGTAACTATCGTCTTGAGTCCAACCCGGTAAGACACGACTTATCGCCACTGGCAGCAGCCACTGGTAACAGGATTAGCAGAGCGAGGTATGTAGGCGGTGCTACAGAGTTCTTGAAGTGGTGGCCTAACTACGGCTACACTAGAAGGACAGTATTTGGTATCTGCGCTCTGCTGAAGCCAGTTACCTTCGGAAAAAGAGTTGGTAGCTCTTGATCCGGCAAACAAACCACCGCTGGTAGCGGTGGTTTTTTTGTTTGCAAGCAGCAGATTACGCGCAGAAAAAAAGGATCTCAAGAAGATCCTTTGATCTTTTCTACGGGGTCTGACGCTCAGTGGAACGAAAACTCACGTTAAGGGATTTTGGTCATGCATGATATATCTCCCAATTTGTGTAGGGCTTATTATGCACGCTTAAAAATAATAAAAGCAGACTTGACCTGATAGTTTGGCTGTGAGCAATTATGTGCTTAGTGCATCTAATCGCTTGAGTTAACGCCGGCGAAGCGGCGTCGGCTTGAACGAATTTCTAGCTAGACATTATTTGCCGACTACCTTGGTGATCTCGCCTTTCACGTAGTGGACAAATTCTTCCAACTGATCTGCGCGCGAGGCCAAGCGATCTTCTTCTTGTCCAAGATAAGCCTGTCTAGCTTCAAGTATGACGGGCTGATACTGGGCCGGCAGGCGCTCCATTGCCCAGTCGGCAGCGACATCCTTCGGCGCGATTTTGCCGGTTACTGCGCTGTACCAAATGCGGGACAACGTAAGCACTACATTTCGCTCATCGCCAGCCCAGTCGGGCGGCGAGTTCCATAGCGTTAAGGTTTCATTTAGCGCCTCAAATAGATCCTGTTCAGGAACCGGATCAAAGAGTTCCTCCGCCGCTGGACCTACCAAGGCAACGCTATGTTCTCTTGCTTTTGTCAGCAAGATAGCCAGATCAATGTCGATCGTGGCTGGCTCGAAGATACCTGCAAGAATGTCATTGCGCTGCCATTCTCCAAATTGCAGTTCGCGCTTAGCTGGATAACGCCACGGAATGATGTCGTCGTGCACAACAATGGTGACTTCTACAGCGCGGAGAATCTCGCTCTCTCCAGGGGAAGCCGAAGTTTCCAAAAGGTCGTTGATCAAAGCTCGCCGCGTTGTTTCATCAAGCCTTACGGTCACCGTAACCAGCAAATCAATATCACTGTGTGGCTTCAGGCCGCCATCCACTGCGGAGCCGTACAAATGTACGGCCAGCAACGTCGGTTCGAGATGGCGCTCGATGACGCCAACTACCTCTGATAGTTGAGTCGATACTTCGGCGATCACCGCTTCCCCCATGATGTTTAACTTTGTTTTAGGGCGACTGCCCTGCTGCGTAACATCGTTGCTGCTCCATAACATCAAACATCGACCCACGGCGTAACGCGCTTGCTGCTTGGATGCCCGAGGCATAGACTGTACCCCAAAAAAACATGTCATAACAAGAAGCCATGAAAACCGCCACTGCGCCGTTACCACCGCTGCGTTCGGTCAAGGTTCTGGACCAGTTGCGTGACGGCAGTTACGCTACTTGCATTACAGCTTACGAACCGAACGAGGCTTATGTCCACTGGGTTCGTGCCCGAATTGATCACAGGCAGCAACGCTCTGTCATCGTTACAATCAACATGCTACCCTCCGCGAGATCATCCGTGTTTCAAACCCGGCAGCTTAGTTGCCGTTCTTCCGAATAGCATCGGTAACATGAGCAAAGTCTGCCGCCTTACAACGGCTCTCCCGCTGACGCCGTCCCGGACTGATGGGCTGCCTGTATCGAGTGGTGATTTTGTGCCGAGCTGCCGGTCGGGGAGCTGTTGGCTGGCTGGTGGCAGGATATATTGTGGTGTAAACAAATTGACGCTTAGACAACTTAATAACACATTGCGGACGTTTTTAATGTACTGAATTAACGCCGAATTGAATTATCAGCTTGCATGCCGGTCGATCTAGTAACATAGATGACACCGCGCGCGATAATTTATCCTAGTTTGCGCGCTATATTTTGTTTTCTATCGCGTATTAAATGTATAATTGCGGGACTCTAATCATAAAAACCCATCTCATAAATAACGTCATGCATTACATGTTAATTATTACATGCTTAACGTAATTCAACAGAAATTATATGATAATCATCGCAAGACCGGCAACAGGATTCAATCTTAAGAAACTTTATTGCCAAATGTTTGAACGATCTGCTTGACTCTAGCTAGAGTCCGAACCCCAGAGTCCCGCTCAGAAGAACTCGTCAAGAAGGCGATAGAAGGCGATGCGCTGCGAATCGGGAGCGGCGATACCGTAAAGCACGAGGAAGCGGTCAGCCCATTCGCCGCCAAGCTCTTCAGCAATATCACGGGTAGCCAACGCTATGTCCTGATAGCGGTCCGCCACACCCAGCCGGCCACAGTCGATGAATCCAGAAAAGCGGCCATTTTCCACCATGATATTCGGCAAGCAGGCATCGCCGTGGGTCACGACGAGATCCTCGCCGTCGGGCATCCGCGCCTTGAGCCTGGCGAACAGTTCGGCTGGCGCGAGCCCCTGATGCTCTTCGTCCAGATCATCCTGATCGACAAGACCGGCTTCCATCCGAGTACGTGCTCGCTCGATGCGATGTTTCGCTTGGTGGTCGAATGGGCAGGTAGCCGGATCAAGCGTATGCAGCCGCCGCATTGCATCAGCCATGATGGATACTTTCTCGGCAGGAGCAAGGTGAGATGACAGGAGATCCTGCCCCGGCACTTCGCCCAATAGCAGCCAGTCCCTTCCCGCTTCAGTGACAACGTCGAGCACAGCTGCGCAAGGAACGCCCGTCGTGGCCAGCCACGATAGCCGCGCTGCCTCGTCTTGGAGTTCATTCAGGGCACCGGACAGGTCGGTCTTGACAAAAAGAACCGGGCGCCCCTGCGCTGACAGCCGGAACACGGCGGCATCAGAGCAGCCGATTGTCTGTTGTGCCCAGTCATAGCCGAATAGCCTCTCCACCCAAGCGGCCGGAGAACCTGCGTGCAATCCATCTTGTTCAATCATGCCTCGATCGAGTTGAGAGTGAATATGAGACTCTAATTGGATACCGAGGGGAATTTATGGAACGTCAGTGGAGCATTTTTGACAAGAAATATTTGCTAGCTGATAGTGACCTTAGGCGACTTTTGAACGCGCAATAATGGTTTCTGACGTATGTGCTTAGCTCATTAAACTCCAGAAACCCGCGGCTGAGTGGCTCCTTCAACGTTGCGGTTCTGTCAGTTCCAAACGTAAAACGGCTTGTCCCGCGTCATCGGCGGGGGTCATAACGTGACTCCCTTAATTCTCATGTATGATAATTCGAGGGTACCCGGGGATCCC

>pINTER12
CTTTCCTGCGTTATCCCCTGATTCTGTGGATAACCGTATTACCGCCTTTGAGTGAGCTGATACCGCTCGCCGCAGCCGAACGACCGAGCGCAGCGAGTCAGTGAGCGAGGAAGCGGAAGAGCGCCCAATACGCAAACCGCCTCTCCCCGCGCGTTGGCCGATTCATTAATGCAGCTGGCACGACAGGTTTCCCGACTGGAAAGCGGGCAGTGAGCGCAACGCAATTAATACGCGTACCGCTAGCCAGGAAGAGTTTGTAGAAACGCAAAAAGGCCATCCGTCAGGATGGCCTTCTGCTTAGTTTGATGCCTGGCAGTTTATGGCGGGCGTCCTGCCCGCCACCCTCCGGGCCGTTGCTTCACAACGTTCAAATCCGCTCCCGGCGGATTTGTCCTACTCAGGAGAGCGTTCACCGACAAACAACAGATAAAACGAAAGGCCCAGTCTTCCGACTGAGCCTTTCGTTTTATTTGATGCCTGGCAGTTCCCTACTCTCGCGTTAACGCTAGCATGGATGTTTTCCCAGTCACGACGTTGTAAAACGACGGCCAGTCTTAAGCTCGGGCCCCAAATAATGATTTTATTTTGACTGATAGTGACCTGTTCGTTGCAACAAATTGATGAGCAATGCTTTTTTATAATGCCAACTTTgtacaaaaaagcaggctccgcggccgcccccttCACCGGTACCCGGGGATCCCTCTAGATGCATGCTCGAGCGGCCGCCAGTGTGATGGATATCTGCAGAATTCGCCCTTGGGCCCCCCGATCTAGTAACATAGATGACACCGCGCGCGATAATTTATCCTAGTTTGCGCGCTATATTTTGTTTTCTATCGCGTATTAAATGTATAATTGCGGGACTCTAATCATAAAAACCCATCTCATAAATAACGTCATGCATTACATGTTAATTATTACATGCTTAACGTAATTCAACAGAAATTATATGATAATCATCGCAAGACCGGCAACAGGATTCAATCTTAAGAAACTTTATTGCCAAATGTTTGAACGATCGGGAATTGGATCCTACAGGAACAGGTGGTGGCGGCCCTCGGTGCGCTCGTACTGCTCCACGATGGTGTAGTCCTCGTTTGTGGGAGGTGATGTCCAGCTTGGAGTCCACGTAGTAGTAGCCGGGCAGCTGCACGGGCTTCTTGGCCATGTAGATGGACTTGAACTCCACCAGGTAGTGGCCGCCGTCCTTCAGCTTCAGGGCCTTGTGGATCTCGCCCTTCAGCACGCCGTCGCGGGGGTACAGGCGCTCGGTGGAGGCCTCCCAGCCCATGGTCTTCTTCTGCATTACGGGGCCGTCGGAGGGGAAGTTCACGCCGATGAACTTCACCTTGTAGATGAAGCAGCCGTCCTGCAGGGAGGAGTCCTGGGTCACGGTCACCACGCCGCCGTCCTCGAAGTTCATCACGCGCTCCCACTTGAAGCCCTCGGGGAAGGACAGCTTCTTGTAGTCGGGGATGTCGGCGGGGTGCTTCACGTACACCTTGGAGCCGTACTGGAACTGGGGGGACAGGATGTCCCAGGCGAAGGGCAGGGGGCCGCCCTTGGTCACCTTCAGCTTCACGGTGTTGTGGCCCTCGTAGGGGCGGCCCTCGCCCTCGCCCTCGATCTCGAACTCGTGGCCGTTCACGGTGCCCTCCATGCGCACCTTGAAGCGCATGAACTCCTTGATGACGTTCTTGGAGGAGCGCGCCATGGCAAAGATCTGCATCTGTTAATCAGAAAAACTCAGATTAATCGACAAATTCGATCGCACAAACTAGAAACTAACACCAGATCTAGATAGAAATCACAAATCGAAGAGTAATTATTCGACAAAACTCAAATTATTTGAACAAATCGGATGATATCTATGAAACCCTAATCGAGAATTAAGATGATATCTAACGATCAAACCCAGAAAATCGTCTTCGATCTAAGATTAACAGAATCTAAACCAAAGAACATATACGAAATTGGGATCGAACGAAAACAAAATCGAAGATTTTGAGAGAATAAGGAACACAGAAATTTACCTTGATCACGGTAGAGAGAATTGAGAGAAAGTTTTTAAGATTTTGAGAAATTGAAATCTGAATTGTGAAGAAGAAGAGCTCTTTGGGTATTGTTTTATAGAAGAAGAAGAAGAAAAGACGAGGACGACTAGGTCACGAGAAAGCTAAGGCGGTGAAGCAATAGCTAATAATAAAATGACACGTGTATTGAGCGTTGTTTACACGCAAAGTTGTTTTTGGCTAATTGCCTTATTTTTAGGTTGAGGAAAAGTATTTGTGCTTTGAGTTGATAAACACGACTCGTGTGTGCCGGCTGCAACCACTTTGACGCCGTTTATTACTGGACTTCGTCCGACAACCACAATTTCCTTAACGGTCGTCATAAGATCCAGCCGTTGAGATTTAACGATCGTTACGATTTATATTTTTTTAGCATTATCGTTTTATTTTTTAAATATACGGTGGAGCTGAAAAATTGGCAATAATTGAACCGTGGGTCCCCACTGCATTGAAGCGTATTTCGTATTTTCTAGAATTCTTCGTGCTTTATTTCTTTTCCTTTTTGTTTTTTTTTGCCATTTATCTAATGCAAGTGGGCTTATAAAATCAGTGAATTTCTTGGAAAAGTAACTTCTTTATCGTATAACATATTGTGAAATTATCCATTTCTTTTAATTTTTTTAGTGTTATTGGATATTTTTGTATGATTATTGATTTGCATAGGATAATGACTTTTGTATCAAGTTGGTGAACAAGTCTCGTTAAAAAAGGCAAGTGGTTTGGTGACTCGATTTATTCTTGTTATTTAATTCATATATCAATGGATCTTATTTGGGGCCTGGTCCATATTTAACACTCGTGTTCAGTCCAATGACCAATAATATTTTTTCATTAATAACAATGTAACAAGAATGATACACAAAACATTCTTTGAATAAGTTCGCTATGAAGAAGGGAACTTATCCGGTCCTAGATCATCAGTTCATACAAACCTCCATAGAGTTCAACATCTTAAACAAGAATATCCTGATCTGAAGAATGTGGAGGCTTTAGTCCCTTGGATACTTGGGAGGCTGTGGAAGAACAGAAACGAGCTGGTGCTTAAAGGGAGGGAATTTGGAACCAATGAGGTATTAGTAAGGACACAAGAAGATGCAGATGAGTGGATTAGAAGGAAAGAGGCTCAGAATGTAAGGAAAGCACCAACCACAACGACGTCACTAGTAACaagggtgggcgcgccgacccagctttCTTGTACAAAGTTGGCATTATAAGAAAGCATTGCTTATCAATTTGTTGCAACGAACAGGTCACTATCAGTCAAAATAAAATCATTATTTGCCATCCAGCTGATATCCCCTATAGTGAGTCGTATTACATGGTCATAGCTGTTTCCTGGCAGCTCTGGCCCGTGTCTCAAAATCTCTGATGTTACATTGCACAAGATAAAAATATATCATCATGAACAATAAAACTGTCTGCTTACATAAACAGTAATACAAGGGGTGTTATGAGCCATATTCAACGGGAAACGTCGAGGCCGCGATTAAATTCCAACATGGATGCTGATTTATATGGGTATAAATGGGCTCGCGATAATGTCGGGCAATCAGGTGCGACAATCTATCGCTTGTATGGGAAGCCCGATGCGCCAGAGTTGTTTCTGAAACATGGCAAAGGTAGCGTTGCCAATGATGTTACAGATGAGATGGTCAGACTAAACTGGCTGACGGAATTTATGCCTCTTCCGACCATCAAGCATTTTATCCGTACTCCTGATGATGCATGGTTACTCACCACTGCGATCCCCGGAAAAACAGCATTCCAGGTATTAGAAGAATATCCTGATTCAGGTGAAAATATTGTTGATGCGCTGGCAGTGTTCCTGCGCCGGTTGCATTCGATTCCTGTTTGTAATTGTCCTTTTAACAGCGATCGCGTATTTCGTCTCGCTCAGGCGCAATCACGAATGAATAACGGTTTGGTTGATGCGAGTGATTTTGATGACGAGCGTAATGGCTGGCCTGTTGAACAAGTCTGGAAAGAAATGCATAAACTTTTGCCATTCTCACCGGATTCAGTCGTCACTCATGGTGATTTCTCACTTGATAACCTTATTTTTGACGAGGGGAAATTAATAGGTTGTATTGATGTTGGACGAGTCGGAATCGCAGACCGATACCAGGATCTTGCCATCCTATGGAACTGCCTCGGTGAGTTTTCTCCTTCATTACAGAAACGGCTTTTTCAAAAATATGGTATTGATAATCCTGATATGAATAAATTGCAGTTTCATTTGATGCTCGATGAGTTTTTCTAATCAGAATTGGTTAATTGGTTGTAACACTGGCAGAGCATTACGCTGACTTGACGGGACGGCGCAAGCTCATGACCAAAATCCCTTAACGTGAGTTACGCGTCGTTCCACTGAGCGTCAGACCCCGTAGAAAAGATCAAAGGATCTTCTTGAGATCCTTTTTTTCTGCGCGTAATCTGCTGCTTGCAAACAAAAAAACCACCGCTACCAGCGGTGGTTTGTTTGCCGGATCAAGAGCTACCAACTCTTTTTCCGAAGGTAACTGGCTTCAGCAGAGCGCAGATACCAAATACTGTCCTTCTAGTGTAGCCGTAGTTAGGCCACCACTTCAAGAACTCTGTAGCACCGCCTACATACCTCGCTCTGCTAATCCTGTTACCAGTGGCTGCTGCCAGTGGCGATAAGTCGTGTCTTACCGGGTTGGACTCAAGACGATAGTTACCGGATAAGGCGCAGCGGTCGGGCTGAACGGGGGGTTCGTGCACACAGCCCAGCTTGGAGCGAACGACCTACACCGAACTGAGATACCTACAGCGTGAGCATTGAGAAAGCGCCACGCTTCCCGAAGGGAGAAAGGCGGACAGGTATCCGGTAAGCGGCAGGGTCGGAACAGGAGAGCGCACGAGGGAGCTTCCAGGGGGAAACGCCTGGTATCTTTATAGTCCTGTCGGGTTTCGCCACCTCTGACTTGAGCGTCGATTTTTGTGATGCTCGTCAGGGGGGCGGAGCCTATGGAAAAACGCCAGCAACGCGGCCTTTTTACGGTTCCTGGCCTTTTGCTGGCCTTTTGCTCACATGTT

>pINTER13
CTTTCCTGCGTTATCCCCTGATTCTGTGGATAACCGTATTACCGCCTTTGAGTGAGCTGATACCGCTCGCCGCAGCCGAACGACCGAGCGCAGCGAGTCAGTGAGCGAGGAAGCGGAAGAGCGCCCAATACGCAAACCGCCTCTCCCCGCGCGTTGGCCGATTCATTAATGCAGCTGGCACGACAGGTTTCCCGACTGGAAAGCGGGCAGTGAGCGCAACGCAATTAATACGCGTACCGCTAGCCAGGAAGAGTTTGTAGAAACGCAAAAAGGCCATCCGTCAGGATGGCCTTCTGCTTAGTTTGATGCCTGGCAGTTTATGGCGGGCGTCCTGCCCGCCACCCTCCGGGCCGTTGCTTCACAACGTTCAAATCCGCTCCCGGCGGATTTGTCCTACTCAGGAGAGCGTTCACCGACAAACAACAGATAAAACGAAAGGCCCAGTCTTCCGACTGAGCCTTTCGTTTTATTTGATGCCTGGCAGTTCCCTACTCTCGCGTTAACGCTAGCATGGATGTTTTCCCAGTCACGACGTTGTAAAACGACGGCCAGTCTTAAGCTCGGGCCCCAAATAATGATTTTATTTTGACTGATAGTGACCTGTTCGTTGCAACAAATTGATGAGCAATGCTTTTTTATAATGCCAACTTTgtacaaaaaagcaggctccgcggccgcccccttCACCTAAGGCCGGCctacgatttgatgaaagaatgaattaatgaaagaacgatttgatgaaagaataacgtattctttcatcaacgtccacagtgataGGTACCCGGGGATCCCTCTAGATGCATGCTCGAGCGGCCGCCAGTGTGATGGATATCTGCAGAATTCGCCCTTGGGCCCCCCGATCTAGTAACATAGATGACACCGCGCGCGATAATTTATCCTAGTTTGCGCGCTATATTTTGTTTTCTATCGCGTATTAAATGTATAATTGCGGGACTCTAATCATAAAAACCCATCTCATAAATAACGTCATGCATTACATGTTAATTATTACATGCTTAACGTAATTCAACAGAAATTATATGATAATCATCGCAAGACCGGCAACAGGATTCAATCTTAAGAAACTTTATTGCCAAATGTTTGAACGATCGGGAATTGGATCCTACAGGAACAGGTGGTGGCGGCCCTCGGTGCGCTCGTACTGCTCCACGATGGTGTAGTCCTCGTTTGTGGGAGGTGATGTCCAGCTTGGAGTCCACGTAGTAGTAGCCGGGCAGCTGCACGGGCTTCTTGGCCATGTAGATGGACTTGAACTCCACCAGGTAGTGGCCGCCGTCCTTCAGCTTCAGGGCCTTGTGGATCTCGCCCTTCAGCACGCCGTCGCGGGGGTACAGGCGCTCGGTGGAGGCCTCCCAGCCCATGGTCTTCTTCTGCATTACGGGGCCGTCGGAGGGGAAGTTCACGCCGATGAACTTCACCTTGTAGATGAAGCAGCCGTCCTGCAGGGAGGAGTCCTGGGTCACGGTCACCACGCCGCCGTCCTCGAAGTTCATCACGCGCTCCCACTTGAAGCCCTCGGGGAAGGACAGCTTCTTGTAGTCGGGGATGTCGGCGGGGTGCTTCACGTACACCTTGGAGCCGTACTGGAACTGGGGGGACAGGATGTCCCAGGCGAAGGGCAGGGGGCCGCCCTTGGTCACCTTCAGCTTCACGGTGTTGTGGCCCTCGTAGGGGCGGCCCTCGCCCTCGCCCTCGATCTCGAACTCGTGGCCGTTCACGGTGCCCTCCATGCGCACCTTGAAGCGCATGAACTCCTTGATGACGTTCTTGGAGGAGCGCGCCATGGCAAAGATCTGCATCTGTTAATCAGAAAAACTCAGATTAATCGACAAATTCGATCGCACAAACTAGAAACTAACACCAGATCTAGATAGAAATCACAAATCGAAGAGTAATTATTCGACAAAACTCAAATTATTTGAACAAATCGGATGATATCTATGAAACCCTAATCGAGAATTAAGATGATATCTAACGATCAAACCCAGAAAATCGTCTTCGATCTAAGATTAACAGAATCTAAACCAAAGAACATATACGAAATTGGGATCGAACGAAAACAAAATCGAAGATTTTGAGAGAATAAGGAACACAGAAATTTACCTTGATCACGGTAGAGAGAATTGAGAGAAAGTTTTTAAGATTTTGAGAAATTGAAATCTGAATTGTGAAGAAGAAGAGCTCTTTGGGTATTGTTTTATAGAAGAAGAAGAAGAAAAGACGAGGACGACTAGGTCACGAGAAAGCTAAGGCGGTGAAGCAATAGCTAATAATAAAATGACACGTGTATTGAGCGTTGTTTACACGCAAAGTTGTTTTTGGCTAATTGCCTTATTTTTAGGTTGAGGAAAAGTATTTGTGCTTTGAGTTGATAAACACGACTCGTGTGTGCCGGCTGCAACCACTTTGACGCCGTTTATTACTGGACTTCGTCCGACAACCACAATTTCCTTAACGGTCGTCATAAGATCCAGCCGTTGAGATTTAACGATCGTTACGATTTATATTTTTTTAGCATTATCGTTTTATTTTTTAAATATACGGTGGAGCTGAAAAATTGGCAATAATTGAACCGTGGGTCCCCACTGCATTGAAGCGTATTTCGTATTTTCTAGAATTCTTCGTGCTTTATTTCTTTTCCTTTTTGTTTTTTTTTGCCATTTATCTAATGCAAGTGGGCTTATAAAATCAGTGAATTTCTTGGAAAAGTAACTTCTTTATCGTATAACATATTGTGAAATTATCCATTTCTTTTAATTTTTTTAGTGTTATTGGATATTTTTGTATGATTATTGATTTGCATAGGATAATGACTTTTGTATCAAGTTGGTGAACAAGTCTCGTTAAAAAAGGCAAGTGGTTTGGTGACTCGATTTATTCTTGTTATTTAATTCATATATCAATGGATCTTATTTGGGGCCTGGTCCATATTTAACACTCGTGTTCAGTCCAATGACCAATAATATTTTTTCATTAATAACAATGTAACAAGAATGATACACAAAACATTCTTTGAATAAGTTCGCTATGAAGAAGGGAACTTATCCGGTCCTAGATCATCAGTTCATACAAACCTCCATAGAGTTCAACATCTTAAACAAGAATATCCTGATCTGAAGAATGTGGAGGCTTTAGTCCCTTGGATACTTGGGAGGCTGTGGAAGAACAGAAACGAGCTGGTGCTTAAAGGGAGGGAATTTGGAACCAATGAGGTATTAGTAAGGACACAAGAAGATGCAGATGAGTGGATTAGAAGGAAAGAGGCTCAGAATGTAAGGAAAGCACCAACCACAACGACGTCACTAGTGATCTGGAAttccctttcagaaagAATGCTAACCCACAGATGGTTAGAGAGGCTTACGCAGCAGGTCTCATCAAGACGATCTACCCGAGCAATAATCTCCAGGAAATCAAATACCTTCCCAAGAAGGTTAAAGATGCAGTCAAAAGATTCAGGACTAACTGCATCAAGAACACAGAGAAAGATATATTTCTCAAGATCAGAAGTACTATTCCAGTATGGACGATTCAAGGCTTGCTTCACAAACCAAGGCAAGTAATAGAGATTGGAGTCTCTAAAAAGGTAGTTCCCACTGAATCAAAGGCCATGGAGTCAAAGATTCAAATAGAGGACCTAACAGAACTCGCCGTAAAGACTGGCGAACAGTTCATACAGAGTCTCTTACGACTCAATGACAAGAAGAAAATCTTCGTCAACATGGTGGAGCACGACACACTTGTCTACTCCAAAAATATCAAAGATACAGTCTCAGAAGACCAAAGGGCAATTGAGACTTTTCAACAAAGGGTAATATCCGGAAACCTCCTCGGATTCCATTGCCCAGCTATCTGTCACTTTATTGTGAAGATAGTGGAAAAGGAAGGTGGCTCCTACAAATGCCATCATTGCGATAAAGGAAAGGCCATCGTTGAAGATGCCTCTGCCGACAGTGGTCCCAAAGATGGACCCCCACCCACGAGGAGCATCGTGGAAAAAGAAGACGTTCCAACCACGTCTTCAAAGCAAGTGGATTGATGTGATATCTCCACTGACGTAAGGGATGACGCACAATCCCACTATCCTTCGCAAGACCCTTCCTCTATATAAGGAAGTTCATTTCATTTGGAGAGGGGATCTGGACAATCAACTTAGGTTCAGCTTGTTGTGTCAAGTAAGTTAGTTACTTGTTATACTGTTGTCGTGATTTTTATGTGGCATTTTACTCTTTTGTCTTTAATCGTTTTTTTAACCTTGTTTTCTCAGGCAGCCCTAGAGGCACCTAAAGTTTTGAATTGGATCTGTTTTTATTTTTAATTTTATTTCAAATACTTCCACCATGGCTAATAACGCTTTACAAACAATTATTAACGCCCGGTTACCAGGCGAAGAGGGGCTGTGGCAGATTCATCTGCAGGACGGAAAAATCAGCGCCATTGATGCGCAATCCGGCGTGATGCCCATAACTGAAAACAGCCTGGATGCCGAACAAGGTTTAGTTATACCGCCGTTTGTGGAGCCACATATTCACCTGGACACCACGCAAACCGCCGGACAACCGAACTGGAATCAGTCCGGCACGCTGTTTGAAGGCATTGAACGCTGGGCCGAGCGCAAAGCGTTATTAACCCATGACGATGTGAAACAACGCGCATGGCAAACGCTGAAATGGCAGATTGCCAACGGCATTCAGCATGTGCGTACCCATGTCGATGTTTCGGATGCAACGCTAACTGCGCTGAAAGCAATGCTGGAAGTGAAGCAGGAAGTCGCGCCGTGGATTGATCTGCAAATCGTCGCCTTCCCTCAGGAAGGGATTTTGTCGTATCCCAACGGTGAAGCGTTGCTGGAAGAGGCGTTACGCTTAGGGGCAGATGTAGTGGGGGCGATTCCGCATTTTGAATTTACCCGTGAATACGGCGTGGAGTCGCTGCATAAAACCTTCGCCCTGGCGCAAAAATACGACCGTCTCATCGACGTTCACTGTGATGAGATCGATGACGAGCAGTCGCGCTTTGTCGAAACCGTTGCTGCCCTGGCGCACCATGAAGGCATGGGCGCGCGAGTCACCGCCAGCCACACCACGGCAATGCACTCCTATAACGGGGCGTATACCTCACGCCTGTTCCGCTTGCTGAAAATGTCCGGTATTAACTTTGTCGCCAACCCGCTGGTCAATATTCATCTGCAAGGACGTTTCGATACGTATCCAAAACGTCGCGGCATCACGCGCGTTAAAGAGATGCTGGAGTCCGGCATTAACGTCTGCTTTGGTCACGATGATGTCTTCGATCCGTGGTATCCGCTGGGAACGGCGAATATGCTGCAAGTGCTGCATATGGGGCTGCATGTTTGCCAGTTGATGGGCTACGGGCAGATTAACGATGGCCTGAATTTAATCACCCACCACAGCGCAAGGACGTTGAATTTGCAGGATTACGGCATTGCCGCCGGAAACAGCGCCAACCTGATTATCCTGCCGGCTGAAAATGGGTTTGATGCGCTGCGCCGTCAGGTTCCGGTACGTTATTCGGTACGCGGCGGCAAGGTGATTGCCAGCACACAACCGGCACAAACCACCGTATATCTGGAGCAGCCAGAAGCCATCGATTACAAACGTGGATCTGAACAAGATGGATTGCACGCAGGTTCTCCGGCCGCTTGGGTGGAGAGGCTATTCGGCTATGACTGGGCACAACAGACAATCGGCTGCTCTGATGCCGCCGTGTTCCGGCTGTCAGCGCAGGGGCGCCCGGTTCTTTTTGTCAAGACCGACCTGTCCGGTGCCCTGAATGAACTGCAGGACGAGGCAGCGCGGCTATCGTGGCTGGCCACGACGGGCGTTCCTTGCGCAGCTGTGCTCGACGTTGTCACTGAAGCGGGAAGGGACTGGCTGCTATTGGGCGAAGTGCCGGGGCAGGATCTCCTGTCATCTCACCTTGCTCCTGCCGAGAAAGTATCCATCATGGCTGATGCAATGCGGCGGCTGCATACGCTTGATCCGGCTACCTGCCCATTCGACCACCAAGCGAAACATCGCATCGAGCGAGCACGTACTCGGATGGAAGCCGGTCTTGTCGATCAGGATGATCTGGACGAAGAGCATCAGGGGCTCGCGCCAGCCGAACTGTTCGCCAGGCTCAAGGCGCGCATGCCCGACGGCGATGATCTCGTCGTGACCCATGGCGATGCCTGCTTGCCGAATATCATGGTGGAAAATGGCCGCTTTTCTGGATTCATCGACTGTGGCCGGCTGGGTGTGGCGGACCGCTATCAGGACATAGCGTTGGCTACCCGTGATATTGCTGAAGAGCTTGGCGGCGAATGGGCTGACCGCTTCCTCGTGCTTTACGGTATCGCCGCTCCCGATTCGCAGCGCATCGCCTTCTATCGCCTTCTTGACGAGTTCTTCTGAGCGGGATCTCGAATTTCCCCGATCGTTCAAACATTTGGCAATAAAGTTTCTTAAGATTGAATCCTGTTGCCGGTCTTGCGATGATTATCATATAATTTCTGTTGAATTACGTTAAGCATGTAATAATTAACATGTAATGCATGACGTTATTTATGAGATGGGTTTTTATGATTAGAGTCCCGCAATTATACATTTAATACGCGATAGAAAACAAAATATAGCGCGCAAACTAGGATAAATTATCGCGCGCGGTGTCATCTATGTTACAGATCGGGATCTAATGCTAACCCACAGATGGTTAGAGAGGCTTACGCAGCAGGTCTCATCAAGACGATCTACCCGAGCAATAATCTCCAGGAAATCAAATACCTTCCCAAGAAGGTTAAAGATGCAGTCAAAAGATTCAGGACTAACTGCATCAAGAACACAGAGAAAGATATATTTCTCAAGATCAGAAGTACTATTCCAGTATGGACGATTCAAGGCTTGCTTCACAAACCAAGGCAAGTAATAGAGATTGGAGTCTCTAAAAAGGTAGTTCCCACTGAATCAAAGGCCATGGAGTCAAAGATTCAAATAGAGGACCTAACAGAACTCGCCGTAAAGACTGGCGAACAGTTCATACAGAGTCTCTTACGACTCAATGACAAGAAGAAAATCTTCGTCAACATGGTGGAGCACGACACACTTGTCTACTCCAAAAATATCAAAGATACAGTCTCAGAAGACCAAAGGGCAATTGAGACTTTTCAACAAAGGGTAATATCCGGAAACCTCCTCGGATTCCATTGCCCAGCTATCTGTCACTTTATTGTGAAGATAGTGGAAAAGGAAGGTGGCTCCTACAAATGCCATCATTGCGATAAAGGAAAGGCCATCGTTGAAGATGCCTCTGCCGACAGTGGTCCCAAAGATGGACCCCCACCCACGAGGAGCATCGTGGAAAAAGAAGACGTTCCAACCACGTCTTCAAAGCAAGTGGATTGATGTGATATCTCCACTGACGTAAGGGATGACGCACAATCCCACTATCCTTCGCAAGACCCTTCCTCTATATAAGGAAGTTCATTTCATTTGGAGAGGGGATCTGGACAATCAACTTAGGTTCAGCTTGTTGTGTCAAGTAAGTTAGTTACTTGTTATACTGTTGTCGTGATTTTTATGTGGCATTTTACTCTTTTGTCTTTAATCGTTTTTTTAACCTTGTTTTCTCAGGCAGCCCTAGAGGCACCTAAAGTTTTGAATTGGATCTGTTTTTATTTTTAATTTTATTTCAAATACTTCCACCATGGCATTGACCAAGGACACTGAAATTTCAACAATTAACAGACAAATGTCCGACTTCAGCGAGCTTAGCCAAATCCTTCCCCTTCACCAAATCTCTAAGATCAAGGACATTTTGGAGAATGAGAACCCTCTCCCAAAGGAAAAGCTCGCCTCCCACCTGACCATGATCATTTTGATGGCCAATTTGGCCAGTCAGAAACGCAAGGACGTTCCTGTCAAGCGTTCCACTTTCTTGAAGTACCAGCGCTCTATTTCCAAGACATTGCAGTACGACTCTTCCACCAAGACCGTTTCCTTTGAGTACCACTTGAAAGACCCAAGCAAGCTCATCAAAGGACTGGAGGATGTTGTGAGCCCCTATCGCTTCGTTGTGGGTGTGCACGAGAAGCCTGATGACGTCATGAGCCACTTGTCTGCTGTCCACATGCGCAAGGAGGCAGGTCGTAAGAGAGACTTGGGTAACAAGATTAACGACGAGATCACTAAAATCGCTGAAACACAGGAAACTATTTGGGGATTCGTCGGAAAGACTATGGACCTCATCGAAGCTAGAACCACTCGTCCTACAACAAAGGCCGCATACAACCTTTTGCTTCAGGCCACCTTCATGAACTGTTGCAGAGCTGACGACTTGAAGAATACCGACATCAAGACCTTCGAAGTTATTCCAGACAAGCACCTTGGCAGAATGCTCCGTGCTTTCGTCCCAGAGACTAAGACTGGTACTCGTTTCGTCTACTTCTTCCCTTGCAAAGGACGTTGCGACCCACTGTTGGCTCTCGATTCCTACCTCCAATGGACCGATCCTATTCCCAAAACTAGAACTACTGATGAAGACGCCAGATACGATTACCAGCTTCTCAGGAACAGCCTGCTTGGCTCATACGACGGATTCATCTCTAAGCAATCCGATGAGAGCATCTTTAAGATTCCCAATGGACCAAAGGCTCACTTGGGCAGGCATGTGACCGCTTCATACCTTTCCAACAACGAGATGGATAAGGAGGCCACCCTCTACGGTAATTGGTCTGCCGCTCGTGAGGAAGGCGTCTCCCGTGTGGCTAAGGCTCGTTACATGCACACCATCGAGAAGAGCCCACCTTCTTACTTGTTCGCCTTCCTTTCTGGCTTCTACAACATCACCGCCGAAAGGGCTTGCGAGTTGGTTGACCCAAACAGCAACCCTTGCGAGCAAGACAAGAACATTCCTATGATCTCCGACATCGAGACCTTGATGGCTCGTTACGGAAAGAACGCCGAGATCATTCCTATGGACGTGTTGGTTTTCTTGAGCAGCTACGCCAGGTTTAAGAACAACGAAGGTAAGGAGTATAAGTTGCAAGCTCGCAGCTCCCGTGGCGTCCCAGACTTCCCAGACAATGGTAGAACTGCCCTTTACAACGCATTGACCGCTGCCCATGTGAAGCGCAGAAAGATTAGCATTGTCGTTGGACGTAGCATTGACACCTCCGGATCTACAAAGAAAAAAATCAAAGGGATTCAGCAAGCCACTGCAGGAGTCTCACAAGACACTTCGGAAAATCCTAACAAAACAATAGTTCCTGCTGCATTACCACAGCTCACCCCTACCTTGGTGTCACTGCTGGAGGTGATTGAACCCGAGGTGTTGTATGCAGGATATGATAGCTCTGTTCCAGATTCAGCGTGGAGAATTATGACCACACTCAACATGTTAGGTGGGCGTCAAGTGATTGCAGCAGTGAAATGGGCAAAGGCGATACCAGGCTTCAGAAACTTACACCTGGATGACCAAATGACCCTGCTACAGTACTCATGGATGTTTCTCATGGCATTTGCCCTGGGTTGGAGATCATACAGACAATCAAGTGGAAACCTGCTCTGCTTTGCTCCTGATCTGATTATTAATGAGCAGAGAATGTCTCTACCCTGCATGTATGACCAATGTAAACACATGCTGTTTGTCTCCTCTGAATTACAAAGATTGCAGGTATCCTATGAAGAGTATCTCTGTATGAAAACCTTACTGCTTCTCTCCTCAGTTCCTAAGGAAGGTCTGAAGAGCCAAGAGTTATTTGATGAGATTCGAATGACTTATATCAAAGAGCTAGGAAAAGCCATCGTCAAAAGGGAAGGGAACTCCAGTCAGAACTGGCAACGGTTTTACCAACTGACAAAGCTTCTGGACTCCATGCATGAGGTGGTTGAGAATCTCCTTACCTACTGCTTCCAGACATTTTTGGATAAGACCATGAGTATTGAGTTCCCAGAGATGTTAGCTGAAATCATCACTAATCAGATACCAAAATATTCAAATGGAAATATCAAAAAGCTCCTGTTTCATCAAAAATGACTGGATCTCGAATTTCCCCGATCGTTCAAACATTTGGCAATAAAGTTTCTTAAGATTGAATCCTGTTGCCGGTCTTGCGATGATTATCATATAATTTCTGTTGAATTACGTTAAGCATGTAATAATTAACATGTAATGCATGACGTTATTTATGAGATGGGTTTTTATGATTAGAGTCCCGCAATTATACATTTAATACGCGATAGAAAACAAAATATAGCGCGCAAACTAGGATAAATTATCGCGCGCGGTGTCATCTATGTTACAGATCGGGATCGCGATCGCACGATTTGATGAAAGAATGAATTAATGAAAGAACGATTTGATGAAAGAATAACGTATTCTTTCATCAACGTCCACAGTGATAAGATCTGACGTCacgacggccagtgaattatcaactatgtataataaagttgaacgagaaacgtaaaatgatataaatatcaatatattaaattagattttgcataaaaaacagactacataatactgtaaaacacaacatatccagtcactatggcggccgcattaggcacccccaggctttacactttatgcttccggctcgtataatgtgtggattttgagttaggatccgtcgagattttcaggagctaaggaagctaaaatggagaaaaaaatcactggatataccaccgttgatatatcccaatggcatcgtaaagaacattttgaggcatttcagtcagttgctcaatgtacctataaccagaccgttcagctggatattacggcctttttaaagaccgtaaagaaaaataagcacaagttttatccggcctttattcacattcttgcccgcctgatgaatgctcatccggaattccgtatggcaatgaaagacggtgagctggtgatatgggatagtgttcacccttgttacaccgttttccatgagcaaactgaaacgttttcatcgctctggagtgaataccacgacgatttccggcagtttctacacatatattcgcaagatgtggcgtgttacggtgaaaacctggcctatttccctaaagggtttattgagaatatgtttttcgtctcagccaatccctgggtgagtttcaccagttttgatttaaacgtggccaatatggacaacttcttcgcccccgttttcaccatgggcaaatattatacgcaaggcgacaaggtgctgatgccgctggcgattcaggttcatcatgccgtttgtgatggcttccatgtcggcagaatgcttaatgaattacaacagtactgcgatgagtggcagggcggggcgtaatctagaggatccggcttactaaaagccagataacagtatgcgtatttgcgcgctgatttttgcggtataagaatatatactgatatgtatacccgaagtatgtcaaaaagaggtatgctatgaagcagcgtattacagtgacagttgacagcgacagctatcagttgctcaaggcatatatgatgtcaatatctccggttcggtaagcacaaccatgcagaatgaagcccgtcgtctgcgtgccgaacgctggaaagcggaaaatcaggaagggatggctgaggtcgcccggtttattgaaatgaacggctcttttgccgacgagaacaggggctggtgaaatgcagtttaaggtttacacctataaaagagagagccgttatcgtctgtttgtggatgtacagagtgatattattgacacgcccgggcgacggatggtgatccccctggccagtgcacgtctgctgtcagataaagtcccccgtgaactttacccggtggtgcatatcggggatgaaagctggcgcatgatgaccaccgatatggccagtgtgccggtctccgttatcggggaagaagtggctgatctcagccaccgcgaaaatgacatcaaaaacgccattaacctgatgttctggggaatataaatgtcaggctcccttatacacagccagtctgcaggtcgaccatagtgactggatatgttgtgttttacagtattatgtagtctgttttttatgcaaaatctaatttaatatattgatatttatatcattttacgtttctcgttcaacttttctatacaaagttgatagcttggcgtaatcatggtcatagctgtttcctgtgtgaaGCTTTAAAGGGTGGGCGcgccgacccagctttCTTGTACAAAGTTGGCATTATAAGAAAGCATTGCTTATCAATTTGTTGCAACGAACAGGTCACTATCAGTCAAAATAAAATCATTATTTGCCATCCAGCTGATATCCCCTATAGTGAGTCGTATTACATGGTCATAGCTGTTTCCTGGCAGCTCTGGCCCGTGTCTCAAAATCTCTGATGTTACATTGCACAAGATAAAAATATATCATCATGAACAATAAAACTGTCTGCTTACATAAACAGTAATACAAGGGGTGTTATGAGCCATATTCAACGGGAAACGTCGAGGCCGCGATTAAATTCCAACATGGATGCTGATTTATATGGGTATAAATGGGCTCGCGATAATGTCGGGCAATCAGGTGCGACAATCTATCGCTTGTATGGGAAGCCCGATGCGCCAGAGTTGTTTCTGAAACATGGCAAAGGTAGCGTTGCCAATGATGTTACAGATGAGATGGTCAGACTAAACTGGCTGACGGAATTTATGCCTCTTCCGACCATCAAGCATTTTATCCGTACTCCTGATGATGCATGGTTACTCACCACTGCGATCCCCGGAAAAACAGCATTCCAGGTATTAGAAGAATATCCTGATTCAGGTGAAAATATTGTTGATGCGCTGGCAGTGTTCCTGCGCCGGTTGCATTCGATTCCTGTTTGTAATTGTCCTTTTAACAGCGATCGCGTATTTCGTCTCGCTCAGGCGCAATCACGAATGAATAACGGTTTGGTTGATGCGAGTGATTTTGATGACGAGCGTAATGGCTGGCCTGTTGAACAAGTCTGGAAAGAAATGCATAAACTTTTGCCATTCTCACCGGATTCAGTCGTCACTCATGGTGATTTCTCACTTGATAACCTTATTTTTGACGAGGGGAAATTAATAGGTTGTATTGATGTTGGACGAGTCGGAATCGCAGACCGATACCAGGATCTTGCCATCCTATGGAACTGCCTCGGTGAGTTTTCTCCTTCATTACAGAAACGGCTTTTTCAAAAATATGGTATTGATAATCCTGATATGAATAAATTGCAGTTTCATTTGATGCTCGATGAGTTTTTCTAATCAGAATTGGTTAATTGGTTGTAACACTGGCAGAGCATTACGCTGACTTGACGGGACGGCGCAAGCTCATGACCAAAATCCCTTAACGTGAGTTACGCGTCGTTCCACTGAGCGTCAGACCCCGTAGAAAAGATCAAAGGATCTTCTTGAGATCCTTTTTTTCTGCGCGTAATCTGCTGCTTGCAAACAAAAAAACCACCGCTACCAGCGGTGGTTTGTTTGCCGGATCAAGAGCTACCAACTCTTTTTCCGAAGGTAACTGGCTTCAGCAGAGCGCAGATACCAAATACTGTCCTTCTAGTGTAGCCGTAGTTAGGCCACCACTTCAAGAACTCTGTAGCACCGCCTACATACCTCGCTCTGCTAATCCTGTTACCAGTGGCTGCTGCCAGTGGCGATAAGTCGTGTCTTACCGGGTTGGACTCAAGACGATAGTTACCGGATAAGGCGCAGCGGTCGGGCTGAACGGGGGGTTCGTGCACACAGCCCAGCTTGGAGCGAACGACCTACACCGAACTGAGATACCTACAGCGTGAGCATTGAGAAAGCGCCACGCTTCCCGAAGGGAGAAAGGCGGACAGGTATCCGGTAAGCGGCAGGGTCGGAACAGGAGAGCGCACGAGGGAGCTTCCAGGGGGAAACGCCTGGTATCTTTATAGTCCTGTCGGGTTTCGCCACCTCTGACTTGAGCGTCGATTTTTGTGATGCTCGTCAGGGGGGCGGAGCCTATGGAAAAACGCCAGCAACGCGGCCTTTTTACGGTTCCTGGCCTTTTGCTGGCCTTTTGCTCACATGTT

>pHUGE-Red
ttaattaaggccGGCctacgatttgatgaaagaatgaattaatgaaagaacgatttgatgaaagaataacgtattctttcatcaacgtccacagtgataGGTACCCGGGGATCCCTCTAGATGCATGCTCGAGCGGCCGCCAGTGTGATGGATATCTGCAGAATTCGCCCTTGGGCCCCCCGATCTAGTAACATAGATGACACCGCGCGCGATAATTTATCCTAGTTTGCGCGCTATATTTTGTTTTCTATCGCGTATTAAATGTATAATTGCGGGACTCTAATCATAAAAACCCATCTCATAAATAACGTCATGCATTACATGTTAATTATTACATGCTTAACGTAATTCAACAGAAATTATATGATAATCATCGCAAGACCGGCAACAGGATTCAATCTTAAGAAACTTTATTGCCAAATGTTTGAACGATCGGGAATTGGATCCTACAGGAACAGGTGGTGGCGGCCCTCGGTGCGCTCGTACTGCTCCACGATGGTGTAGTCCTCGTTTGTGGGAGGTGATGTCCAGCTTGGAGTCCACGTAGTAGTAGCCGGGCAGCTGCACGGGCTTCTTGGCCATGTAGATGGACTTGAACTCCACCAGGTAGTGGCCGCCGTCCTTCAGCTTCAGGGCCTTGTGGATCTCGCCCTTCAGCACGCCGTCGCGGGGGTACAGGCGCTCGGTGGAGGCCTCCCAGCCCATGGTCTTCTTCTGCATTACGGGGCCGTCGGAGGGGAAGTTCACGCCGATGAACTTCACCTTGTAGATGAAGCAGCCGTCCTGCAGGGAGGAGTCCTGGGTCACGGTCACCACGCCGCCGTCCTCGAAGTTCATCACGCGCTCCCACTTGAAGCCCTCGGGGAAGGACAGCTTCTTGTAGTCGGGGATGTCGGCGGGGTGCTTCACGTACACCTTGGAGCCGTACTGGAACTGGGGGGACAGGATGTCCCAGGCGAAGGGCAGGGGGCCGCCCTTGGTCACCTTCAGCTTCACGGTGTTGTGGCCCTCGTAGGGGCGGCCCTCGCCCTCGCCCTCGATCTCGAACTCGTGGCCGTTCACGGTGCCCTCCATGCGCACCTTGAAGCGCATGAACTCCTTGATGACGTTCTTGGAGGAGCGCGCCATGGCAAAGATCTGCATCTGTTAATCAGAAAAACTCAGATTAATCGACAAATTCGATCGCACAAACTAGAAACTAACACCAGATCTAGATAGAAATCACAAATCGAAGAGTAATTATTCGACAAAACTCAAATTATTTGAACAAATCGGATGATATCTATGAAACCCTAATCGAGAATTAAGATGATATCTAACGATCAAACCCAGAAAATCGTCTTCGATCTAAGATTAACAGAATCTAAACCAAAGAACATATACGAAATTGGGATCGAACGAAAACAAAATCGAAGATTTTGAGAGAATAAGGAACACAGAAATTTACCTTGATCACGGTAGAGAGAATTGAGAGAAAGTTTTTAAGATTTTGAGAAATTGAAATCTGAATTGTGAAGAAGAAGAGCTCTTTGGGTATTGTTTTATAGAAGAAGAAGAAGAAAAGACGAGGACGACTAGGTCACGAGAAAGCTAAGGCGGTGAAGCAATAGCTAATAATAAAATGACACGTGTATTGAGCGTTGTTTACACGCAAAGTTGTTTTTGGCTAATTGCCTTATTTTTAGGTTGAGGAAAAGTATTTGTGCTTTGAGTTGATAAACACGACTCGTGTGTGCCGGCTGCAACCACTTTGACGCCGTTTATTACTGGACTTCGTCCGACAACCACAATTTCCTTAACGGTCGTCATAAGATCCAGCCGTTGAGATTTAACGATCGTTACGATTTATATTTTTTTAGCATTATCGTTTTATTTTTTAAATATACGGTGGAGCTGAAAAATTGGCAATAATTGAACCGTGGGTCCCCACTGCATTGAAGCGTATTTCGTATTTTCTAGAATTCTTCGTGCTTTATTTCTTTTCCTTTTTGTTTTTTTTTGCCATTTATCTAATGCAAGTGGGCTTATAAAATCAGTGAATTTCTTGGAAAAGTAACTTCTTTATCGTATAACATATTGTGAAATTATCCATTTCTTTTAATTTTTTTAGTGTTATTGGATATTTTTGTATGATTATTGATTTGCATAGGATAATGACTTTTGTATCAAGTTGGTGAACAAGTCTCGTTAAAAAAGGCAAGTGGTTTGGTGACTCGATTTATTCTTGTTATTTAATTCATATATCAATGGATCTTATTTGGGGCCTGGTCCATATTTAACACTCGTGTTCAGTCCAATGACCAATAATATTTTTTCATTAATAACAATGTAACAAGAATGATACACAAAACATTCTTTGAATAAGTTCGCTATGAAGAAGGGAACTTATCCGGTCCTAGATCATCAGTTCATACAAACCTCCATAGAGTTCAACATCTTAAACAAGAATATCCTGATCTGAAGAATGTGGAGGCTTTAGTCCCTTGGATACTTGGGAGGCTGTGGAAGAACAGAAACGAGCTGGTGCTTAAAGGGAGGGAATTTGGAACCAATGAGGTATTAGTAAGGACACAAGAAGATGCAGATGAGTGGATTAGAAGGAAAGAGGCTCAGAATGTAAGGAAAGCACCAACCACAACGACGTCACTAGTGATCTGGAAttccctttcagaaagAATGCTAACCCACAGATGGTTAGAGAGGCTTACGCAGCAGGTCTCATCAAGACGATCTACCCGAGCAATAATCTCCAGGAAATCAAATACCTTCCCAAGAAGGTTAAAGATGCAGTCAAAAGATTCAGGACTAACTGCATCAAGAACACAGAGAAAGATATATTTCTCAAGATCAGAAGTACTATTCCAGTATGGACGATTCAAGGCTTGCTTCACAAACCAAGGCAAGTAATAGAGATTGGAGTCTCTAAAAAGGTAGTTCCCACTGAATCAAAGGCCATGGAGTCAAAGATTCAAATAGAGGACCTAACAGAACTCGCCGTAAAGACTGGCGAACAGTTCATACAGAGTCTCTTACGACTCAATGACAAGAAGAAAATCTTCGTCAACATGGTGGAGCACGACACACTTGTCTACTCCAAAAATATCAAAGATACAGTCTCAGAAGACCAAAGGGCAATTGAGACTTTTCAACAAAGGGTAATATCCGGAAACCTCCTCGGATTCCATTGCCCAGCTATCTGTCACTTTATTGTGAAGATAGTGGAAAAGGAAGGTGGCTCCTACAAATGCCATCATTGCGATAAAGGAAAGGCCATCGTTGAAGATGCCTCTGCCGACAGTGGTCCCAAAGATGGACCCCCACCCACGAGGAGCATCGTGGAAAAAGAAGACGTTCCAACCACGTCTTCAAAGCAAGTGGATTGATGTGATATCTCCACTGACGTAAGGGATGACGCACAATCCCACTATCCTTCGCAAGACCCTTCCTCTATATAAGGAAGTTCATTTCATTTGGAGAGGGGATCTGGACAATCAACTTAGGTTCAGCTTGTTGTGTCAAGTAAGTTAGTTACTTGTTATACTGTTGTCGTGATTTTTATGTGGCATTTTACTCTTTTGTCTTTAATCGTTTTTTTAACCTTGTTTTCTCAGGCAGCCCTAGAGGCACCTAAAGTTTTGAATTGGATCTGTTTTTATTTTTAATTTTATTTCAAATACTTCCACCATGGCTAATAACGCTTTACAAACAATTATTAACGCCCGGTTACCAGGCGAAGAGGGGCTGTGGCAGATTCATCTGCAGGACGGAAAAATCAGCGCCATTGATGCGCAATCCGGCGTGATGCCCATAACTGAAAACAGCCTGGATGCCGAACAAGGTTTAGTTATACCGCCGTTTGTGGAGCCACATATTCACCTGGACACCACGCAAACCGCCGGACAACCGAACTGGAATCAGTCCGGCACGCTGTTTGAAGGCATTGAACGCTGGGCCGAGCGCAAAGCGTTATTAACCCATGACGATGTGAAACAACGCGCATGGCAAACGCTGAAATGGCAGATTGCCAACGGCATTCAGCATGTGCGTACCCATGTCGATGTTTCGGATGCAACGCTAACTGCGCTGAAAGCAATGCTGGAAGTGAAGCAGGAAGTCGCGCCGTGGATTGATCTGCAAATCGTCGCCTTCCCTCAGGAAGGGATTTTGTCGTATCCCAACGGTGAAGCGTTGCTGGAAGAGGCGTTACGCTTAGGGGCAGATGTAGTGGGGGCGATTCCGCATTTTGAATTTACCCGTGAATACGGCGTGGAGTCGCTGCATAAAACCTTCGCCCTGGCGCAAAAATACGACCGTCTCATCGACGTTCACTGTGATGAGATCGATGACGAGCAGTCGCGCTTTGTCGAAACCGTTGCTGCCCTGGCGCACCATGAAGGCATGGGCGCGCGAGTCACCGCCAGCCACACCACGGCAATGCACTCCTATAACGGGGCGTATACCTCACGCCTGTTCCGCTTGCTGAAAATGTCCGGTATTAACTTTGTCGCCAACCCGCTGGTCAATATTCATCTGCAAGGACGTTTCGATACGTATCCAAAACGTCGCGGCATCACGCGCGTTAAAGAGATGCTGGAGTCCGGCATTAACGTCTGCTTTGGTCACGATGATGTCTTCGATCCGTGGTATCCGCTGGGAACGGCGAATATGCTGCAAGTGCTGCATATGGGGCTGCATGTTTGCCAGTTGATGGGCTACGGGCAGATTAACGATGGCCTGAATTTAATCACCCACCACAGCGCAAGGACGTTGAATTTGCAGGATTACGGCATTGCCGCCGGAAACAGCGCCAACCTGATTATCCTGCCGGCTGAAAATGGGTTTGATGCGCTGCGCCGTCAGGTTCCGGTACGTTATTCGGTACGCGGCGGCAAGGTGATTGCCAGCACACAACCGGCACAAACCACCGTATATCTGGAGCAGCCAGAAGCCATCGATTACAAACGTGGATCTGAACAAGATGGATTGCACGCAGGTTCTCCGGCCGCTTGGGTGGAGAGGCTATTCGGCTATGACTGGGCACAACAGACAATCGGCTGCTCTGATGCCGCCGTGTTCCGGCTGTCAGCGCAGGGGCGCCCGGTTCTTTTTGTCAAGACCGACCTGTCCGGTGCCCTGAATGAACTGCAGGACGAGGCAGCGCGGCTATCGTGGCTGGCCACGACGGGCGTTCCTTGCGCAGCTGTGCTCGACGTTGTCACTGAAGCGGGAAGGGACTGGCTGCTATTGGGCGAAGTGCCGGGGCAGGATCTCCTGTCATCTCACCTTGCTCCTGCCGAGAAAGTATCCATCATGGCTGATGCAATGCGGCGGCTGCATACGCTTGATCCGGCTACCTGCCCATTCGACCACCAAGCGAAACATCGCATCGAGCGAGCACGTACTCGGATGGAAGCCGGTCTTGTCGATCAGGATGATCTGGACGAAGAGCATCAGGGGCTCGCGCCAGCCGAACTGTTCGCCAGGCTCAAGGCGCGCATGCCCGACGGCGATGATCTCGTCGTGACCCATGGCGATGCCTGCTTGCCGAATATCATGGTGGAAAATGGCCGCTTTTCTGGATTCATCGACTGTGGCCGGCTGGGTGTGGCGGACCGCTATCAGGACATAGCGTTGGCTACCCGTGATATTGCTGAAGAGCTTGGCGGCGAATGGGCTGACCGCTTCCTCGTGCTTTACGGTATCGCCGCTCCCGATTCGCAGCGCATCGCCTTCTATCGCCTTCTTGACGAGTTCTTCTGAGCGGGATCTCGAATTTCCCCGATCGTTCAAACATTTGGCAATAAAGTTTCTTAAGATTGAATCCTGTTGCCGGTCTTGCGATGATTATCATATAATTTCTGTTGAATTACGTTAAGCATGTAATAATTAACATGTAATGCATGACGTTATTTATGAGATGGGTTTTTATGATTAGAGTCCCGCAATTATACATTTAATACGCGATAGAAAACAAAATATAGCGCGCAAACTAGGATAAATTATCGCGCGCGGTGTCATCTATGTTACAGATCGGGATCTAATGCTAACCCACAGATGGTTAGAGAGGCTTACGCAGCAGGTCTCATCAAGACGATCTACCCGAGCAATAATCTCCAGGAAATCAAATACCTTCCCAAGAAGGTTAAAGATGCAGTCAAAAGATTCAGGACTAACTGCATCAAGAACACAGAGAAAGATATATTTCTCAAGATCAGAAGTACTATTCCAGTATGGACGATTCAAGGCTTGCTTCACAAACCAAGGCAAGTAATAGAGATTGGAGTCTCTAAAAAGGTAGTTCCCACTGAATCAAAGGCCATGGAGTCAAAGATTCAAATAGAGGACCTAACAGAACTCGCCGTAAAGACTGGCGAACAGTTCATACAGAGTCTCTTACGACTCAATGACAAGAAGAAAATCTTCGTCAACATGGTGGAGCACGACACACTTGTCTACTCCAAAAATATCAAAGATACAGTCTCAGAAGACCAAAGGGCAATTGAGACTTTTCAACAAAGGGTAATATCCGGAAACCTCCTCGGATTCCATTGCCCAGCTATCTGTCACTTTATTGTGAAGATAGTGGAAAAGGAAGGTGGCTCCTACAAATGCCATCATTGCGATAAAGGAAAGGCCATCGTTGAAGATGCCTCTGCCGACAGTGGTCCCAAAGATGGACCCCCACCCACGAGGAGCATCGTGGAAAAAGAAGACGTTCCAACCACGTCTTCAAAGCAAGTGGATTGATGTGATATCTCCACTGACGTAAGGGATGACGCACAATCCCACTATCCTTCGCAAGACCCTTCCTCTATATAAGGAAGTTCATTTCATTTGGAGAGGGGATCTGGACAATCAACTTAGGTTCAGCTTGTTGTGTCAAGTAAGTTAGTTACTTGTTATACTGTTGTCGTGATTTTTATGTGGCATTTTACTCTTTTGTCTTTAATCGTTTTTTTAACCTTGTTTTCTCAGGCAGCCCTAGAGGCACCTAAAGTTTTGAATTGGATCTGTTTTTATTTTTAATTTTATTTCAAATACTTCCACCATGGCATTGACCAAGGACACTGAAATTTCAACAATTAACAGACAAATGTCCGACTTCAGCGAGCTTAGCCAAATCCTTCCCCTTCACCAAATCTCTAAGATCAAGGACATTTTGGAGAATGAGAACCCTCTCCCAAAGGAAAAGCTCGCCTCCCACCTGACCATGATCATTTTGATGGCCAATTTGGCCAGTCAGAAACGCAAGGACGTTCCTGTCAAGCGTTCCACTTTCTTGAAGTACCAGCGCTCTATTTCCAAGACATTGCAGTACGACTCTTCCACCAAGACCGTTTCCTTTGAGTACCACTTGAAAGACCCAAGCAAGCTCATCAAAGGACTGGAGGATGTTGTGAGCCCCTATCGCTTCGTTGTGGGTGTGCACGAGAAGCCTGATGACGTCATGAGCCACTTGTCTGCTGTCCACATGCGCAAGGAGGCAGGTCGTAAGAGAGACTTGGGTAACAAGATTAACGACGAGATCACTAAAATCGCTGAAACACAGGAAACTATTTGGGGATTCGTCGGAAAGACTATGGACCTCATCGAAGCTAGAACCACTCGTCCTACAACAAAGGCCGCATACAACCTTTTGCTTCAGGCCACCTTCATGAACTGTTGCAGAGCTGACGACTTGAAGAATACCGACATCAAGACCTTCGAAGTTATTCCAGACAAGCACCTTGGCAGAATGCTCCGTGCTTTCGTCCCAGAGACTAAGACTGGTACTCGTTTCGTCTACTTCTTCCCTTGCAAAGGACGTTGCGACCCACTGTTGGCTCTCGATTCCTACCTCCAATGGACCGATCCTATTCCCAAAACTAGAACTACTGATGAAGACGCCAGATACGATTACCAGCTTCTCAGGAACAGCCTGCTTGGCTCATACGACGGATTCATCTCTAAGCAATCCGATGAGAGCATCTTTAAGATTCCCAATGGACCAAAGGCTCACTTGGGCAGGCATGTGACCGCTTCATACCTTTCCAACAACGAGATGGATAAGGAGGCCACCCTCTACGGTAATTGGTCTGCCGCTCGTGAGGAAGGCGTCTCCCGTGTGGCTAAGGCTCGTTACATGCACACCATCGAGAAGAGCCCACCTTCTTACTTGTTCGCCTTCCTTTCTGGCTTCTACAACATCACCGCCGAAAGGGCTTGCGAGTTGGTTGACCCAAACAGCAACCCTTGCGAGCAAGACAAGAACATTCCTATGATCTCCGACATCGAGACCTTGATGGCTCGTTACGGAAAGAACGCCGAGATCATTCCTATGGACGTGTTGGTTTTCTTGAGCAGCTACGCCAGGTTTAAGAACAACGAAGGTAAGGAGTATAAGTTGCAAGCTCGCAGCTCCCGTGGCGTCCCAGACTTCCCAGACAATGGTAGAACTGCCCTTTACAACGCATTGACCGCTGCCCATGTGAAGCGCAGAAAGATTAGCATTGTCGTTGGACGTAGCATTGACACCTCCGGATCTACAAAGAAAAAAATCAAAGGGATTCAGCAAGCCACTGCAGGAGTCTCACAAGACACTTCGGAAAATCCTAACAAAACAATAGTTCCTGCTGCATTACCACAGCTCACCCCTACCTTGGTGTCACTGCTGGAGGTGATTGAACCCGAGGTGTTGTATGCAGGATATGATAGCTCTGTTCCAGATTCAGCGTGGAGAATTATGACCACACTCAACATGTTAGGTGGGCGTCAAGTGATTGCAGCAGTGAAATGGGCAAAGGCGATACCAGGCTTCAGAAACTTACACCTGGATGACCAAATGACCCTGCTACAGTACTCATGGATGTTTCTCATGGCATTTGCCCTGGGTTGGAGATCATACAGACAATCAAGTGGAAACCTGCTCTGCTTTGCTCCTGATCTGATTATTAATGAGCAGAGAATGTCTCTACCCTGCATGTATGACCAATGTAAACACATGCTGTTTGTCTCCTCTGAATTACAAAGATTGCAGGTATCCTATGAAGAGTATCTCTGTATGAAAACCTTACTGCTTCTCTCCTCAGTTCCTAAGGAAGGTCTGAAGAGCCAAGAGTTATTTGATGAGATTCGAATGACTTATATCAAAGAGCTAGGAAAAGCCATCGTCAAAAGGGAAGGGAACTCCAGTCAGAACTGGCAACGGTTTTACCAACTGACAAAGCTTCTGGACTCCATGCATGAGGTGGTTGAGAATCTCCTTACCTACTGCTTCCAGACATTTTTGGATAAGACCATGAGTATTGAGTTCCCAGAGATGTTAGCTGAAATCATCACTAATCAGATACCAAAATATTCAAATGGAAATATCAAAAAGCTCCTGTTTCATCAAAAATGACTGGATCTCGAATTTCCCCGATCGTTCAAACATTTGGCAATAAAGTTTCTTAAGATTGAATCCTGTTGCCGGTCTTGCGATGATTATCATATAATTTCTGTTGAATTACGTTAAGCATGTAATAATTAACATGTAATGCATGACGTTATTTATGAGATGGGTTTTTATGATTAGAGTCCCGCAATTATACATTTAATACGCGATAGAAAACAAAATATAGCGCGCAAACTAGGATAAATTATCGCGCGCGGTGTCATCTATGTTACAGATCGGGATCGCGATCGCACGATTTGATGAAAGAATGAATTAATGAAAGAACGATTTGATGAAAGAATAACGTATTCTTTCATCAACGTCCACAGTGATAAGATCTGACGTCacgacggccagtgaattatcaactatgtataataaagttgaacgagaaacgtaaaatgatataaatatcaatatattaaattagattttgcataaaaaacagactacataatactgtaaaacacaacatatccagtcactatggcggccgcattaggcacccccaggctttacactttatgcttccggctcgtataatgtgtggattttgagttaggatccgtcgagattttcaggagctaaggaagctaaaatggagaaaaaaatcactggatataccaccgttgatatatcccaatggcatcgtaaagaacattttgaggcatttcagtcagttgctcaatgtacctataaccagaccgttcagctggatattacggcctttttaaagaccgtaaagaaaaataagcacaagttttatccggcctttattcacattcttgcccgcctgatgaatgctcatccggaattccgtatggcaatgaaagacggtgagctggtgatatgggatagtgttcacccttgttacaccgttttccatgagcaaactgaaacgttttcatcgctctggagtgaataccacgacgatttccggcagtttctacacatatattcgcaagatgtggcgtgttacggtgaaaacctggcctatttccctaaagggtttattgagaatatgtttttcgtctcagccaatccctgggtgagtttcaccagttttgatttaaacgtggccaatatggacaacttcttcgcccccgttttcaccatgggcaaatattatacgcaaggcgacaaggtgctgatgccgctggcgattcaggttcatcatgccgtttgtgatggcttccatgtcggcagaatgcttaatgaattacaacagtactgcgatgagtggcagggcggggcgtaatctagaggatccggcttactaaaagccagataacagtatgcgtatttgcgcgctgatttttgcggtataagaatatatactgatatgtatacccgaagtatgtcaaaaagaggtatgctatgaagcagcgtattacagtgacagttgacagcgacagctatcagttgctcaaggcatatatgatgtcaatatctccggttcggtaagcacaaccatgcagaatgaagcccgtcgtctgcgtgccgaacgctggaaagcggaaaatcaggaagggatggctgaggtcgcccggtttattgaaatgaacggctcttttgccgacgagaacaggggctggtgaaatgcagtttaaggtttacacctataaaagagagagccgttatcgtctgtttgtggatgtacagagtgatattattgacacgcccgggcgacggatggtgatccccctggccagtgcacgtctgctgtcagataaagtcccccgtgaactttacccggtggtgcatatcggggatgaaagctggcgcatgatgaccaccgatatggccagtgtgccggtctccgttatcggggaagaagtggctgatctcagccaccgcgaaaatgacatcaaaaacgccattaacctgatgttctggggaatataaatgtcaggctcccttatacacagccagtctgcaggtcgaccatagtgactggatatgttgtgttttacagtattatgtagtctgttttttatgcaaaatctaatttaatatattgatatttatatcattttacgtttctcgttcaacttttctatacaaagttgatagcttggcgtaatcatggtcatagctgtttcctgtgtgaaGCTTTAAAGGGTGGGCGcgccATAAcagggtaattcccttaattctccgctcatgatcagattgtcgtttcccgccttcagtttaaactatcagtgtttgacaggatatattggcgggtaaacctaagagaaaagagcgtttattagaataatcggatatttaaaagggcgtgaaaaggtttatccgttcgtccatttgtatgtgcatgccaaccacagggttcccctcgggagtgcttggcattccgtgcgataatgacttctgttcaaccacccaaacgtcggaaagcctgacgacggagcagcattccaaaaagatcccttggctcgtctgggtcggctagaaggtcgagtgggctgctgtggcttgatccctcaacgcggtcgcggacgtagcgcagcgccgaaaaatcctcgatcgcaaatccgacgctgtcgaaaagcgtgatctgcttgtcgctctttcggccgacgtcctggccagtcatcacgcgccaaagttccgtcacaggatgatctggcgcgagttgctggatctcgccttcaatccgggcctgtggcgggaactccacgaaaatatccgaacgcagcaagatcgtcgatcctccggcgttcagcctgtgccacagccgacaggatggtgaccgaatcctacaaggtagaatccgcctgagtcgcaagggtgacttcgcctatattggacgacggcgcgcagagggcgacctctttttgggttacgattgtaggattatcactaaaacaatacatgaacatattcaaatggcaatctctctaaggcattggaaataaatacaaataacagttgggtggagtttttcgacctgagggcgttaaccttctgttaacctaaaagctcttgcccaaacagcagaatcggcgctaattgccagcggcggaacttttccagtttcgcgaaaagtatcgccactggcaaggaatgggtttgagatggcgaagtctgtcctaaaagcagcgcctgtagttgtagggttgacggccttgatggagcgtcatgccgatgccctctcgagccaacttcaagcacatcatcttaaggttttcccgccgcattccgagaagggcattcgaacattcgggccatcggaggcgtccaagctgctcggcgttggcgagtcatatttacggcagaccgcgtctgagatgccagagttgaatgttagcatgagcccgggtggcaggcgaatgttctcaattgaagatatccatgtgattcggaagtatatggatcaggtcggccgcgggaaccggcgctacctgccacatcgtcgaggcggcgagcagcttcaggttatctctgtgatgaatttcaaaggtgggtcgggtaagaccaccaccgccgcgcatctggcgcagtacctcgctatgcgcggatatcgagtcttggccattgatctcgatcctcaagcgagcctttctgcactctttgggagccaaccggagacggacgttggcccgaacgaaacgctctacggcgctataaggtatgatgatgagcaggtggcaatcgaacgagtcgtccgagggacttacattcccgacctccacctgattcctggtaaccttgagctgatggagtttgaacacgatacgccacgcgcgctgatgaaccgcaaagagggcgacacgctcttttatggtcgcatcagccaagtaattgaagatatcgcggataactatgacgtcgtggtcatcgactgccctccccagcttgggtatctcacgctatccgcattgactgcggcgacgtccattcttgtcacggtccatccgcagatgctggatgtgatgtcgatgaaccagtttctggcaatgacatcgaaccttttgcgtgaaatcgagaatgctggcgccaagttcaagtttaattggatgcgctatctgataacccgtttcgaaccgagcgacggaccacagaaccaaatggtaggttatctgcggtcgatttttggcgaaaatgtcctcaattttccgatgcttaaaaccaccgcggtttcggacgctggcctgacaaaccagactctattcgaagtggagcgtggcctgttcacgcgctcgacctatgatcgagccttggaggcgatgaacgccgtcaacgacgagatcgaaacactgatcaaaaaagcatggggtaggcccacatgagccggaagcacatccttggcgtctcaactgacgcccctgagacgtcgcccgccgacaataggacggcaaagaaccgctccatgccgctcctcggcgtaacaaggaaggagcgcgatccggcaacgaagctcacagcgaacattggtaacgcactgcgagagcaaaacgatcgtcttagccgtgccgaagagatcgagcggcgtctcgctgaaggtcaggcagtgatagagttggatgcctcgtcaatagaaccgtctttcgtgcaggatcgtatgcgaggggacattgacgggctccttacttcgatccgggaacaaggacagcaagtcccaatccttgtgcgaccgcatccgagccagccgggccgatatcaggttgccttcggccaccgccggctacgcgccgtttcagaactcggacttccggtcagagcggtcgttcgcgaactgacggacgagcaagtggtcgtagcacagggtcaggaaaacaatgagcgcgaagatcttaccttcatcgaaaaggcgcgcttcgcacatcgcctgaacaggcagttttctcgagagattgtcatcgccgcgatgtcgatcgacaagagcaatttgtccaagatgcttctgctcgtcgacgccctcccctctgaactgaccgatgctattggtgccgctcctggtgttggacggccgagttggcaacaacttgccgagctgattgagaaagtttcttcaccggccgacgtggctaaatatgctatgtcggaggaagttcaagcgctgccatcggcagaacgattcaaggcggtgatcgctagtctgaagcccagtcgggttgcgcgtggacttcccgaggtcatggccaccccagacggcaccagaattgcacaggtgacgcagagcaaggccaaactggaaatcacgattgacaggaaggcgacgcccgattttgcgaccttcgtgctcgatcatgtgccagcgctgtatcaagcgtaccacgctgagaaccaacggaaacggggagagtaaaccgcaaaagaaaagagccccctcaacgtcgccgtcgcggaagcccttctgtctctctagcgcgaacagaatcgcatttcctcgaatcctcgtcaagagtttttagcgccgttttggtgagctgatttcctttgcctgctgaaaggtgaaagatgatgcagacaggaagtgtaacgacgccattcgggcggcggccaatgacgcttgcgcttgtgcggcgccagacggcgctggccgatatcaaacaaggcaagacagcggacaagtggaaggtctttagagacgcgtccgcggccatggaactacttggaatccagtccaacagtcttgccgtccttgatgcgctattgagctttcacccggaaacggagttgcgtcaggaggcacagctgatcgtcttcccgtcgaatgctcagcttgcccttcgggcgcatgggatggctggcgcgactttgcgtaggcacatcgccatgctcgtggagtcaggcttgatcgtccggaaggatagcgccaacggaaagcgttacgctcgtaaggatggcgctggtcagatcgagcgcgcgtttggcttcgatttgtctccgcttctcgcgcggtccgaagagctagcgatgatggcacagcaggtgatggccgatcgagcagcattcaggatggccaaagaaagtctgacgatttgccgacgggacgttcggaagctaattacggcagctatggaagagggagcggagggcgactggcaagctgtcgaggaagtctatgtggaacttgtgggtagaattccacgcgccccgacgcttgctgatgtagagtcaattctcgaagagatgtggatgctccaggaagagataatcaaccggttggaaattagagacaattcagaaaataatagcaccaatgctgcccagagcgagcagcacatacagaattcaaaacccgaatccgttaatgaacttgaacctcgctctgaaaaggagcagggcgctaagccgagtgaaatagaccgggcagggagcgagccgataaaagcgttccccctcgggatgatcctgaaagcatgcccgaccattggcaattatgggccgagcggtgcggttgctagctggcgtgacctcatgtcggctgcggtggtggttcggtctatgctgggggtcagcccgtcggcttaccaagacgcgtgtgaggcaatgggaccggagaatgcggcagcagcgatggcgtgcattttggagcgagcgaacttcatcaattcgcccgggggctatctccgagatctgacacggcggagcgagctcgggaagttttcacttggcccgatgataatggcgctcttgaaggctagcgggcaggggacgttgcggtttggctagaattagcgagtatggagcaggatggtctgtggtcagctgaccacagacctaataggttgaaaacatgagcgttttttggatgatcgacagaccatccgattcccggagtaccaagcgtgctctgatgggagcgataacattactcaacaagcacgaaggccccatgccgatcgttgatcgtgaaggagagcctgctctacatgcggcggtattttgccggccgaggcatgtagtcgcggagcactgcctatttactgccctaggcacaaacgttgactcttggatcgagctggcagacaaagcaataacccacacagaggacgattaatggctgacgaagagatccagaatccgccggacggtactgctgctgccgaagttgagccggctgctcctagaggtagaagagcaaagaaagcaccagccgaaacagcccgcacgggatcgttcaaatccgtgaagccgaaaacccgcggcctcagcaaccgagaaaaactggagaagatcggtcaaatcgaagctcaggtcgctggcggcgcaaccttgaaggacgccgttaagatcgtgggtatttccgttcagacctattatcaatggaagagagctgcggttcaacctgtctcacagaatccggccgtgtctgtttcagttgacgatgaactcggcgagttcatccaactcgaggaggaaaatcggcggctcagaaagctacagcttctctctgaaaaattgcgcgcagaaaacgcggacttacgcaaaagacttggaatcaactagcggcctttgggggtccctcgctaaatcaacttgacgcgcatctctcaatgaatgaatgccttggaaaatttccgcgcattctgatcgttgcgctatcaagcaatcccaatcttctggcatatgaaaaaaccacgacccaaattcgtcgtcgaatataagacgaacaggcgacaagccaaggcccgaccaacgtcaatctggggcaatctgggtttgcaggcggtgggccgtgcggtcgcggccgacggagtcgtgccgaagagtagtctgccgcaagtccgttccgtcctggagaaggttgtcgctgcagatccagacgtggctgccatctttgctcaggttgagattaagggccttccggctccccccaatacatcatcaccgaacgagggtcacatcgagccggtagttattgagggcaaggtgtttgccgcgcctttcgtgcaggaggagcgcaccttggccccgccgcaggctccgagatctcgagcgaaaccgcggacaaaaaggcggtccccggacaccacagaacgtcctgcagtccaaggttaccgtcgtggtccctcggtgctgccaggttttgaggaagagcttgccgctatcgaggcggaaaaccgtcgtctgaagcgcctcttgatcgtgaagctccgtgaggagaacgacaggcttaagttcgcgcttcgacgatttgggggcgcctgagcacgatgctggcccacttgcttcagcgggcaaacaacatggagtggagatctaatgatcgcggcgcttgaacatcgctaggggtcttcggcgccgctgaaccgtgctccattttgcactcggagacacagcctcccaaaaacctggcgccgctcgttggtgaactcctcaacatcgagcggatcaagggaaactggaatgacatccttcgacccgtcacggcgatccgctctggccaggtccaacctacggccatgcccgcaaagccaacggcatttccacgtcaagcacattgacccactcggctgacggtacatcagctggcgagctcatccggacccagacgaactgcgttgatctcaggccgttgcggcagaaaacctccatcctcgcagccgatccaacactttcctgtggtaatgcctatttcagatgaaacagccttttttaaacttggcgcgtcattctgatattatggccacacctctacgatctagggagtgcgagaagtggaaagaaatgaagaacccgatttgcacacacatacctcgatgcggaataaaaatgcatcatcgcttggtgaggccctggatgacgatgcgatcgccaacatcgcgcatcacattgttacagacgacccggtggaaacgtcaaaaaacttcacaaaacttaagctgattaacaaatcagtgaaacagggtttcgaacgcagtgcgtacggaaaattccatcgacgcattagccggcttggtattgctagtaaggcgctatatgacaacgctgtgccgaaggaaggattcgtagaacatcctgaatatgctccagctctgcaaagggattatgcgttggcaggagagcgaattgaggcggttggtggaactttcaggttgcaaacacctcagcggaaatcggctcttgtagatcatatcttgagtatgcccgaaggtttcgatcaagctcatgcccttgagtctatagcccctcatgttggcgatctaagcgcggaagatcgccatcgtgttgtgaacaaaatgctcgagcactttgccaccccgtttcaagaaggggggctgccaaccgacgaaaatttttgtggaacgtacgctttgtccaaggcgtttcctcatatggaagacagcctaaaagcaaagatgctggatgtggtgttagagcatcctcacttagccaacctccattggacgcagagagaactagttgaagggtggcatcaagaccgtgaagctgagaagtcagcctggcgttccaatcaaaagccaattgtcgaggggcgacttgcagacctcgaacgatcgatccacagtgatatcgaggtgacaaacaggagtgattttgcgaggatgcgttcagccaggcccttgcaacaagctataagcgatacgttcgatcttgcgcgtgaggagctcaaaagccgccctcgtgaagggcggggtcgataattacatctattggtctttctgccgaacctctatgaaatccgcacgtcaaatgtggcttttacttcccgatttcaattgaagcgctaagctgaaaatcccgtccccatttctgacctaacggtttcatcaccggggcagggagcggcgcttaaaacggtgacggccaccaccaaaggacatgttcgctcacgcggtgcctccgtgcttctttgcaagagcctgcttcaggctgatgatctccttcagtgcgttggtgtgaatccgctccaggcgtttcagttcgctctccaaataggcgttgcgcttatccagcctcgtccgatcttcttccaagctctccattttcactagcgcgttatggtaattcaaccgtaactcctcaaaaaaagcacgttcggcgacgaaatgggtttcggaatcgagttcaggtatgtcgccgacatgcacgacgcgaaccgccttgccggcagcggcgagccgggcgcggtaagcgcgttgaatttccgcttgggtcagcgcgtttggcttgcggggccgcgaggaaatttgggagtaaccataacggttatttatcataacgcgttatcactggatagcatcggcgcaggcggatggcgcgcttcgccgggtcgaaatcaatatttccagatcgagatggattgaagacctgaagggccctcagagcccagacgccttggttaggttggtgcggaaccgatcccgccgccgctggtatttgcgcgtcatctcggccgaggcgtggcctagttgtttctgaacgtaacgctcctcaatgtcggccgaggaggcaagaccggcgcgcagcgagtgccctgagaacagcagcgcccgttccccttctggaagatcggaacggacgccggcggcgagtgcggtctgcttgaccaggcgggcgacatgcttgtcggagagccgctcgacgtccacggtcttgttgtccttgaagatgcgccggaacaggggaccgcgcgcgatcctgccgaagcggatcgtagtcgaCCTGGTCATGCATGATATATCTCCCAATTTGTGTAGGgcttattatgcacgcttaaaaataataaaagcagacttgacctgatagtttggctgtgagcaattatgtgcttagtgcatctaatcgcttgagttaacgccggcgaagcggcgtcggcttgaacgaatttctagctagacattatttgccgactaccttggtgatctcgcctttcacgtagtggacaaattcttccaactgatctgcgcgcgaggccaagcgatcttcttcttgtccaagataagcctgtctagcttcaagtatgacgggctgatactgggccggcaggcgctccattgcccagtcggcagcgacatccttcggcgcgattttgccggttactgcgctgtaccaaatgcgggacaacgtaagcactacatttcgctcatcgccagcccagtcgggcggcgagttccatagcgttaaggtttcatttagcgcctcaaatagatcctgttcaggaaccggatcaaagagttcctccgccgctggacctaccaaggcaacgctatgttctcttgcttttgtcagcaagatagccagatcaatgtcgatcgtggctggctcgaagatacctgcaagaatgtcattgcgctgccattctccaaattgcagttcgcgcttagctggataacgccacggaatgatgtcgtcgtgcacaacaatggtgacttctacagcgcggagaatctcgctctctccaggggaagccgaagtttccaaaaggtcgttgatcaaagctcgccgcgttgtttcatcaagccttacggtcaccgtaaccagcaaatcaatatcactgtgtggcttcaggccgccatccactgcggagccgtacaaatgtacggccagcaacgtcggttcgagatggcgctcgatgacgccaactacctctgatagttgagtcgatacttcggcgatcaccgcttcccccatgatgtttaactttgttttagggcgactgccctgctgcgtaacatcgttgctgctccataacatcaaacatcgacccacggcgtaacgcgcttgctgcttggatgcccgaggcatagactgtaccccaaaaaaacatgtcataacaagaagccatgaaaaccgccactgcgccgttaccaccgctgcgttcggtcaaggttctggaccagttgcgtgacggcagttacgctacttgcattacagcttacgaaccgaacgaggcttatgtccactgggttcgtgcccgaattgatcacaggcagcaacgctctgtcatcgttacaatcaacatgctaccctccgcgagatcatccgtgtttcaaacccggcagcttagttgccgttcttccgaatagcatcggtaacatgagcaaagtctgccgccttacaacggctctcccgctgacgccgtcccggactgatCCCGGGTCGACTCGAGcccgggtccggcggcgagtgcggtctgcttgaccaggcgggcgacatgcttgtcggagagccgctcgacgtccacggtcttgttgtccttgaagatgcgccggaacaggggaccgcgcgcgatcctgccgaagcggatcgtagtgaccaccatttgccccatatcaccgtcggtactgatcccgtcgtcaataaaccgaaccgctacaccctgagcatcaaactcttttatcagttggatcatgtcggcggtgtcgcggccaagacggtcgagcttcttcaccagaatgacatcaccttcctccaccttcatcctcagcaaatccagcccttcccgatctgttgaactgccggatgccttgtcggtaaagatgcggttagcttttacccctgcatctttgagcgctgaggtctgcctcgtgaagaaggtgttgctgactcataccaggcctgaatcgccccatcatccagccagaaagtgagggagccacggttgatgagagctttgttgtaggtggaccagttggtgattttgaacttttgctttgccacggaacggtctgcgttgtcgggaagatgcgtgatctgatccttcaactcagcaaaagttcgatttattcaacaaagccgccgtcccgtcaagtcagcgtaatgctctgccagtgttacaaccaattaaccaattctgattagaaaaactcatcgagcatcaaatgaaactgcaatttattcatatcaggattatcaataccatatttttgaaaaagccgtttctgtaatgaaggagaaaactcaccgaggcagttccataggatggcaagatcctggtatcggtctgcgattccgactcgtccaacatcaatacaacctattaatttcccctcgtcaaaaataaggttatcaagtgagaaatcaccatgagtgacgactgaatccggtgagaatggcaaaagcagcttatgcatttctttccagacttgttcaacaggccagccattacgctcgtcatcaaaatcactcgcatcaaccaaaccgttattcattcgtgattgcgcctgagcgagacgaaatacgcgatcgctgttaaaaggacaattacaaacaggaatcgaatgcaaccggcgcaggaacactgccagcgcatcaacaatattttcacctgaatcaggatattcttctaatacctggaatgctgttttcccggggatcgcagtggtgagtaaccatgcatcatcaggagtacggataaaatgcttgatggtcggaagaggcataaattccgtcagccagtttagtctgaccatctcatctgtaacatcattggcaacgctacctttgccatgtttcagaaacaactctggcgcatcgggcttcccatacaatcgatagattgtcgcacctgattgcccgacattatcgcgagcccatttatacccatataaatcagcatccatgttggaatttaatcgcggcctcgagcaagacgtttcccgttgaatatggctcataacaccccttgtattactgtttatgtaagcagacagttttattgttcatgatgatatatttttatcttgtgcaatgtaacatcagagattttgagacaccgcgcttgcggaagcatcagcaaataaggccagcacagccagcgcagttgccgctttggttcctgattctgttcttgatgaattaaacaaagcggcacagtaacaaaggacttcattgataatttttcttcaggaggaagacatgtcattcttttctacgttaaaaacagctttgtctttgaaggagaaacttgctgctactggtgttcttgttctgatttgcgcacttgttggtgctgggtttgcatgggaacgtcatcagctaaagcaagccatagagaaaattggcagtcttgatcaggctgttaaggaacgtgataagtcaataatggatcttaaccagaccattgagacgatgaacaaagcagagcaacattttcacagccaggaagtgaaaaatgaatcagaacaagccaagtatgctgacaggcaaatggaacgaaaagctgaagttcagaaacaactggttgcggcgggtaatgttcgccagcgtattcctgctgacactcagcggttgctccgggagtcgatcagcgaatttaacgccgacgccgacaaaggttaaccaccctgcccccaaaagtgcatttatgtgtaggatgccagagtttagcagtgaatattttgatgatctgccagcgtatatcctcgatacagaaacgatgctgatggggattaacaggaagaatcgcaacgttaatgattacaaccgagctattagcggtaactaaaagggatttttatgtctgataaagtaacagtaaagcaaactatcaacaaagcgacttcaatctacaaaattgagcaaatcactgttggcaagccaggatctgaacaataccgtcgtgctttcgagcttgccgatcagcttggtttaaaacacccggattgcattgagcatgtatttccgacctatgctgatgagcaatgtactcatgttcttaccgaagaggattttttcagcactgaagaacgagaaggcgttgatcgctgcattggtgtgatttgttcttcggtaagtgatgagttattccctaatgtgcctgaatatggtggtattggataccaattcctgtacgagggcgatgagcttaaatgctatgaacatggtcttctcatcgaaagcgtagaataatacgactcccttccaaccggctacgttggccggtttttcacttatccacattatccactggatagatccaataatcaggtccatacagatcccaattagatccatatagatccctgatcgttgcaggccgcgccacgtctggcttagaagtgtatcgcgatgtgtgctggagggaaaacgatgtgtgctggagggataaaaatgtgtgctgacgggttgctaatgtgtgctggcgggatataggatgtgtgttgacgggaaagctagcttgggtagttatcaccacttataaaaactatccacacaattcggaaaaagtaatatgaatcaatcatttatctccgatattctttacgcagacattgaaagtaaggcaaaagaactaacagttaattcaaacaacactgtgcagcctgtagcgttgatgcgcttgggggtattcgtgccgaagccatcaaagagcaaaggagaaagtaaagagattgatgccaccaaagcgttttcccagctggagatagctaaagccgagggttacgatgatattaaaatcaccggtcctcgactcgatatggatactgatttcaaaacgtggatcggtgtcatctacgcgttcagcaaatacggcttgtcctcaaacaccatccagttatcgtttcaggaattcgctaaagcctgtggtttcccctcaaaacgtctggatgcgaaactgcgtttaaccattcatgaatcacttggacgcttgcgtaacaagggtatcgcttttaagcgcggaaaagatgctaaaggcggctatcagactggtctgctgaaggtcgggcgttttgatgctgaccttgatctgatagagctggaggctgattcgaagttgtgggagctgttccagcttgattatcgcgttctgttgcaacaccacgccttgcgtgcccttccgaagaaagaagctgcacaagccatttacactttcatcgaaagccttccgcagaacccgttgccgctatcgttcgcgcgaatccgtgagcgcctggctttgcagtcagctgttggcgagcaaaaccgtatcattaagaaagcgatagaacagcttaaaacaatcggctatctcgactgttctattgagaagaaaggccgggaaagttttgtaatcgtccattctcgcaatccaaagctgaaactccccgaataagtgtgtgctggagggaaaccgcattaaaaagatgtgtgctgccgggaaggcttgtccaatttcctgtttttgatgtgcgctggagggggacgcccctcagtttgcccagactttccctccagcacacatctgtccatccgcttttccctccagcacacatcgaagctgccgggcaagccgttctcaccagttgatagagagtgaagctagcttggctgcccattgaagcaggaaatcaccaaaatgattcaggctacaacctgaacgtagaagaaatccgcgtcctttatgcgtggaggatgccaaagcatgttgtgacacacttggcaaaggagtaagcatgcagagaatgctatgtacaagcatctacgcatacattattattttatgcagcatttttaattaaattcaaaaatacagcataaaggatgactttcgatgagtgattccagccagcttcacaaggttgctcaaagagcaaacagaatgctcaatgttctgactgaacaagtacagttgcaaaaggatgagctacacgcgaacgagttttaccaggtctatgcgaaagcggcactggcaaaattgcctctactgactcgagcgaacgttgactatgccgtaagtgaaatggaagaaaagggttatgttttcgataaacgccctgctggctcttcaatgaaatatgcgatgtcaattcagaacatcattgacatatatgaacatcgcggagtgccaaaataccgggatcgctacagcgaagcgtatgtgattttcatctccaatcttaaaggcggtgtgtcaaaaactgtatcgacggtttctctggcgcatgcaatgcgtgctcaccctcatcttcttatggaggatttaaggattctggttattgaccttgatccgcaatcttcagcaacgatgtttttaagccataaacactctattggtatcgtaaacgcaacatctgcacaggctatgttgcagaatgtaagccgtgaagagctgttagaggagtttattgttccttctgttgtacctggggttgacgttatgcctgcgtcgattgacgatgcctttattgcatccgattggagagagctgtgcaatgagcatctaccgggtcagaacatccatgctgtcctgaaagaaaatgtgattgataagctgaagagcgattatgactttatcctcgttgatagtggtcctcaccttgacgccttcctgaaaaatgctttggcctcggccaatatactgtttacacctctgccgccagcaactgtcgatttccactcatcgcttaaatacgttgcccgccttcctgagttggtgaaactcatttcggatgaaggctgcgagtgccagcttgcgactaacattggttttatgtccaagttgagtaacaaggcagaccataagtattgccatagcctggctaaagaagtgttcggtggggatatgcttgatgtcttcctccctcgccttgacggttttgaacgctgcggcgagtcttttgacactgttatttcagctaacccggcaacgtatgttggtagtgctgatgcattgaagaacgcgcgaattgccgcggaagattttgctaaagcagtttttgaccgtattgaatttatcagatctaactgaggagtaagaaacccccatgtcaaagaaaaacagaccaacaattgggcgaacccttaatccttcaatattaagcggatttgatagttcttcagcctctggcgatcgagtcgagcaggtattcaagttatcaactggtcgccaggccacatttattgaagaggtaatacctccgaaccaggtagaaagcgatacctttgttgatcagcataacaacgggcgtgaccaggcatctcttacgccaaaatcattaaaaagtatccgaagcactattaagcatcagcaattttaccctgcaataggtgttagacgggctacagggaaaattgaaattttggatggttcccggcgtcgagcttctgccatcttagagaacgtagggttgcgggttttagtcacggaccaggagatcagcgttcaggaagcgcaaaatttagcgaaagacgttcagacagcattgcagcacagcattcgagaaataggtctgcgtttgatgcgaatgaaaaatgatgggatgagtcagaaggatattgcagccaaagaagggctgtctcaggcgaaggtcacgcgtgctctccaggcagcgagtgctccggaagaattagtcgcccttttccctgtgcagtcggaattaaccttttcggactacaaaacgctttgtgctgttggcgacgaaatggggaacaagaatttagagtttgatcagcttattcaaaacatatccccggaaataaacgacatcttatccattgaagaaatggccgaagatgaagttaaaaataaaatcctgcgcttgataacaaaggaagcctcactactcacggataaaggttctaaagataagtccgtagttactgaattatggaaatttgaggacaaggatcgctttgcaaggaagcgcgtgaaaggccgtgcattttcttatgagtttaatcgactctcaaaagagttacaggaagaactcgacaggatgattgggcatatccttagaaagagcctcgataaaaagccgaagccttaaactttcgccattcaaatttcactattaactgactgtttttaaagtaaattactctaaaatttcaaggtgaaatcgccacgatttcaccttggattttaccttcctcccctcctcccgaaaaaaataaaaaaattgcttgtcacgagaaagtcaacaagtgactttcaataaaatctcttccgaaaagggattcacacaagtgccttgtgtttaaggaagagtaaattgagtaacttacgcgaataccagaatcgtattgcagatatcgcaaaacgctctaaagctgtgcttggctgggcaagcactgcgcagttcggtactgataaccaattcattaaagatgatgccgcgcgtgccgcatctatccttgaagctgcacgtaaagacccggtttttgcgggtatctctgataatgccaccgctcaaatcgctacagcgtgggcaagtgcactggctgactacgccgcagcacataaatctatgccgcgtccggaaattctggcctcctgccaccagacgctggaaaactgcctgatagagtccacccgcaatagcatggatgccactaataaagcgatgctggaatctgtcgcagcagagatgatgagcgtttctgacggtgttatgcgtctgcctttattcctcgcgatgatcctgcctgttcagttgggggcagctaccgctgatgcgtgtaccttcattccggttacgcgtgaccagtccgacatctatgaagtctttaacgtggcaggttcatcttttggttcttatgctgctggtgatgttctggacatgcaatccgtcggtgtgtacagccagttacgtcgccgctatgtgctggtggcaagctccgatggcaccagcaaaaccgcaaccttcaagatggaagacttcgaaggccagaatgtaccaatccgaaaaggtcgcactaacatctacgttaaccgtattaagtctgttgttgataacggttccggcagcctacttcactcgtttactaatgctgctggtgagcaaatcactgttacctgctctctgaactacaacattggtcagattgccctgtcgttctccaaagcgccggataaaggcactgagatcgcaattgagacggaaatcaatattgaagccgctcctgagctgatcccgctgatcaaccacgaaatgaagaaatacaccctgttcccaagtcagttcgttatcgcggctgagcacacggtacaggcggcgtatgaagcacattattgaagcatttatcagggttattgtctcatgagcggatacatatttgaatgtatttagaaaaataaacaaataggggttccgcgcacatttccccgaaaagtgccacctgtaatgtgagttagctcactcattaggcaccccaggctttacactttatgcttccggctcgtatgttgtgtggaattgtgagcggataacaatttcacacaggaaacagctatgaccatgattacgccaagctagcttgcatgcctgcaggtcgaaggccgtggcggcggcacttttgcccatgaattgctcgctgtggagtacgcaggctggatttctcccgcgtttcggctgaaggtaaaccagacatttatcgactatcgaaccggaagattacaacctgctattccgcagagtctccctgaagctctccgtttggctgccgacctggcagagcaaaagcaacggctggagcaaaaaatgcttatggatgcacctaaagtcgaattcgctgaacgcgttgctaccgccagcggggttctaatcggcaactatgccaaagtgctcggcctgggccaaaactatctcttcacctggttgcgtgataacggaattctgatcgcaaccggtgaacgcaggaacgtccccaaacaagaatacatatctcgtgggtatttcacccttaaagaaaccgtgatcgatacaagcaatggaagcaggatttctttcacgactcgtataaccggcaaaggtcagcagtggctgatgaagcgattgcttgatgctggtgtgctgctgtcgcggcaacgcgctaacagacgtagtaagaaccaccagcattgtaatgctggctaaagtcactttcctgagctgtataacgatgagcgattttactttttctggctatgaattggcctgctttgtaacacactccggtctatcccgtagcgccgggcatatcctgtcgcaatgtgcaaatctcgcggcaacaaccagtgaatacttcattcacaagcctcaccgcctgatcgcggcagaaactggttatagccaatcaaccgtcgttcgtgcattccgtgaagctgtaaacaaaggaattctgtctgtagagattgttatcggcgatcaccgtgaacgtcgcgctaacctgtaccggtttacaccatcctttttggccttcgcacaacaagccaaaaatgcgctgatagaaagcaaattaaagatctcttcagcggcaaccaaggttaaagctgttctcgctaagacattggctttatttaattttttatccacacccccatgtcaaaatgataccccctccccctgtcaggatgacgtggcaataaagaataagaagtcacaagttaaaaaaacaaaaagatcagtttccggcggtgccggaacaaccagcctcaaaaaattgacttcatggatcgctaaggcaaaagcaaaggctgacaatctgcggttatccaaaaaacgcactcaaaaacatgagttcaagcagaaagtagaggcggctgcgcggaaatatgcttacctgaagaacaagcgttcgcctgatattggcgggatatcaaacttcgataacctaccgcattgcatgacggtaaacgaagctcttaatgcggttttagccaaaaataaagataacgaacaatggggtataccggcaggattcagagggtaatgaattgctctaattataaccatgcatactttcaacacctctagtttgccatgaggcaaactcataggtgtcctggtaagaggacactgttgccaaaactggacgccccattattgcaattactaagaaaccattattatcatgacattaacctataaaaataggcgtatcacgaggccctttcgtcttcaagaattttataaaccgtggagcgggcaatactgagctgatgagcaatttccgttgcaccagtgcccttctgatgaagcgtcagcacgacgttcctgtccacggtacgcctgcggccaaatttgattcctttcagctttgcttcctgtcggccctcattcgtgcgctctaggatcgacgatcgtcaacgttcacttctaaagaaatagcgccactcagcttcctcagcggctttatccagcgatttcctattatgtcggcatagttctcaagatcgacagcctgtcacggttaagcgagaaatgaataagaaggctgataattcggatctctgcgagggagatgatatttgatcacaggcagcaacgctctgtcatcgttacaatcaacatgctaccctccgcgagatcatccgtgtttcaaacccggcagcttagttgccgttcttccgaatagcatcggtaacatgagcaaagtctgccgccttacaacggctctcccgctgacgccgtcccggactgatgggctgcctgtatcgagtggtgattttgtgccgagctgccggtcggggagctgttggctggctggtggcaggatatattgtggtgtaaacaaattgacgcttagacaacttaataacacattgcggacgtttttaatgtactgaattc

>pINTER14
CTTTCCTGCGTTATCCCCTGATTCTGTGGATAACCGTATTACCGCCTTTGAGTGAGCTGATACCGCTCGCCGCAGCCGAACGACCGAGCGCAGCGAGTCAGTGAGCGAGGAAGCGGAAGAGCGCCCAATACGCAAACCGCCTCTCCCCGCGCGTTGGCCGATTCATTAATGCAGCTGGCACGACAGGTTTCCCGACTGGAAAGCGGGCAGTGAGCGCAACGCAATTAATACGCGTACCGCTAGCCAGGAAGAGTTTGTAGAAACGCAAAAAGGCCATCCGTCAGGATGGCCTTCTGCTTAGTTTGATGCCTGGCAGTTTATGGCGGGCGTCCTGCCCGCCACCCTCCGGGCCGTTGCTTCACAACGTTCAAATCCGCTCCCGGCGGATTTGTCCTACTCAGGAGAGCGTTCACCGACAAACAACAGATAAAACGAAAGGCCCAGTCTTCCGACTGAGCCTTTCGTTTTATTTGATGCCTGGCAGTTCCCTACTCTCGCGTTAACGCTAGCATGGATGTTTTCCCAGTCACGACGTTGTAAAACGACGGCCAGTCTTAAGCTCGGGCCCCAAATAATGATTTTATTTTGACTGATAGTGACCTGTTCGTTGCAACAAATTGATGAGCAATGCTTTTTTATAATGCCAACTTTgtacaaaaaagcaggctccgcggccgcccccttCACCGGTACCGAGCTCGAATTCGATTCGGAGCTCTCTTCATCGGTGATTGATTCCTTTAAAGACTTATGTTTCTTATCTTGCTTCTGAGGCAAGTATTCAGTTACCAGTTACCACTTATATTCTGGACTTTCTGACTGCATCCTCATTTTTCCAACATTTTAAATTTCACTATTGGCTGAATGCTTCTTCTTTGAGGAAGAAACAATTCAGATGGCAGAAATGTATCAACCAATGCATATATACAAATGTACCTCTTGTTCTCAAAACATCTATCGGATGGTTCCATTTGCTTTGTCATCCAATTAGTGACTACTTTATATTATTCACTCCTCTTTATTACTATTTTCATGCGAGGTTGCCATGTACATTATATTTGTAAGGATTGACGCTATTGAGCGTTTTTCTTCAATTTTCTTTATTTTAGACATGGGTATGAAATGTGTGTTAGAGTTGGGTTGAATGAGATATACGTTCAAGTGAAGTGGCATACCGTTGTCGAGTAAGGATGACCTACCCATTCTTGAGACAAATGTTACATTTTAGTATCAGAGTAAAATGTGTACCTATAACTCAAATTCGATTGACATGTATCCATTCAACATAAAATTAAACCAGCCTGCACCTGCATCCACATTTCAAGTATTTTCAAACCGTTCGGCTCCTATCCACCGGGTGTAACAAGACGGATTCCGAATTTGGAAGATTTTGACTCAAATTCCCAATTTATATTGACCGTGACTAAATCAACTTTAACTTCTATAATTCTGATTAAGCTCCCAATTTATATTCCCAACGGCACTACCTCCAAAATTTATAGACTCTCATCCCCTTTTAAACCAACTTAGTAAACGTTTTTTTTTTTAATTTTATGAAGTTAAGTTTTTACCTTGTTTTTAAAAAGAATCGTTCATAAGATGCCATGCCAGAACATTAGCTACACGTTACACATAGCATGCAGCCGCGGAGAATTGTTTTTCTTCGCCACTTGTCACTCCCTTCAAACACCTAAGAGCTTCTCTCTCACAGCACACACATACAATCACATGCGTGCATGCATTATTACACGTGATCGCCATGCAAATCTCCTTTATAGCCTATAAATTAACTCATCCGCTTCACTCTTTACTCAAACCAAAACTCATCAATACAAACAAGATTAAAAACATACCCCATGAGGTCTTCCAAGAATGTTATCAAGGAGTTCATGAGGTTTAAGGTTCGCATGGAAGGAACGGTCAATGGGCACGAGTTTGAAATAGAAGGCGAAGGAGAGGGGAGGCCATACGAAGGCCACAATACCGTAAAGCTTAAGGTAACCAAGGGGGGACCTTTGCCATTTGCTTGGGATATTTTGTCACCACAATTTCAGTATGGAAGCAAGGTATATGTCAAGCACCCTGCCGACATACCAGACTATAAAAAGCTGTCATTTCCTGAAGGATTTAAATGGGAAAGGGTCATGAACTTTGAAGACGGTGGCGTCGTTACTGTAACCCAGGATTCCAGTTTGCAGGATGGCTGTTTCATCTACAAGGTCAAGTTCATTGGCGTGAACTTTCCTTCCGATGGACCTGTTATGCAAAAGAAGACAATGGGCTGGGAAGCCAGCACTGAGCGTTTGTATCCTCGTGATGGCGTGTTGAAAGGAGAGATTCATAAGGCTCTGAAGCTGAAAGACGGTGGTCATTACCTAGTTGAATTCAAAAGTATTTACATGGCAAAGAAGCCTGTGCAGCTACCAGGGTACTACTATGTTGACTCCAAACTGGATATAACAAGCCACAACGAAGACTATACAATCGTTGAGCAGTATGAAAGAACCGAGGGACGCCACCATCTGTTCCTTATGTACAAGTAAAGCGGATCCCCGATCGTTCAAACATTTGGCAATAAAGTTTCTTAAGATTGAATCCTGTTGCCGGTCTTGCGATGATTATCATATAATTTCTCTTGAATTACGTTAAGCATGTAATAATTAACATGTAATGCATGACGTTATTTATGAGATGGGTTTTTATGATTAGAGTCCCGCAATTATACATTTAATACGCGATAGAAAACAAAATATAGCGCGCAAACTAGGATAAATTATCGCGCGCGGTGTCATCTATGTTACTAGATCGGGCCTCCTGTCAATGCTGGCGGCGGCTCTGGTGGTGGTTCTGGTGGCGGCTCTGAGGGTGGTGGCTCTGAGGGTGGCGGTTCTGAGGGTGGCGGCTCTGAGGGAGGCGGTTCCGGTGGTGGCTCTGGTTCCGGTGATTTTGATTATGAAAAGATGGCAAACGCTAATAAGGGGGCTATGACCGAAAATGCCGATGAAAACGCGCTACAGTCTGACGCTAAAGGCAAACTTGATTCTGTCGCTACTGATTACGGTGCTGCTATCGGCTGAATGCGCCCGCTCCTTTCGCTTTCTTCCCTTCCTTTCTCGCCACGTTCGCCGGCTTTCCCCGTCAAGCTCTAAATCGGGGGCTCCCTTTAGGGTTCCGATTTAGTGCTTTACGGCACCTCGACCCCAAAAAACTTGATTTGGGTGATGGTTCACGTAGTGGGCCATCGCCCTGATAGACGGTTTTTCGCCCTTTGACGTTGGAGTCCACGTTCTTTAATAGTGGACTCTTGTTCCAAACTGGAACAACACTCAACCCTATCTCGGGCTATTCTTTTGATTTATAAGGGATTTTGCCGATTTCGGAACCACCATCAAACAGGATTTTCGCCTGCTGGGGCAAACCAGCGTGGACCGCTTGCTGCAACTCTCTCAGGGCCAGGCGGTGAAGGGCAATCAGCGCGCCATCGATGGGCCCGACGTCTATaagggtgggcgcgccgacccagctttCTTGTACAAAGTTGGCATTATAAGAAAGCATTGCTTATCAATTTGTTGCAACGAACAGGTCACTATCAGTCAAAATAAAATCATTATTTGCCATCCAGCTGATATCCCCTATAGTGAGTCGTATTACATGGTCATAGCTGTTTCCTGGCAGCTCTGGCCCGTGTCTCAAAATCTCTGATGTTACATTGCACAAGATAAAAATATATCATCATGAACAATAAAACTGTCTGCTTACATAAACAGTAATACAAGGGGTGTTATGAGCCATATTCAACGGGAAACGTCGAGGCCGCGATTAAATTCCAACATGGATGCTGATTTATATGGGTATAAATGGGCTCGCGATAATGTCGGGCAATCAGGTGCGACAATCTATCGCTTGTATGGGAAGCCCGATGCGCCAGAGTTGTTTCTGAAACATGGCAAAGGTAGCGTTGCCAATGATGTTACAGATGAGATGGTCAGACTAAACTGGCTGACGGAATTTATGCCTCTTCCGACCATCAAGCATTTTATCCGTACTCCTGATGATGCATGGTTACTCACCACTGCGATCCCCGGAAAAACAGCATTCCAGGTATTAGAAGAATATCCTGATTCAGGTGAAAATATTGTTGATGCGCTGGCAGTGTTCCTGCGCCGGTTGCATTCGATTCCTGTTTGTAATTGTCCTTTTAACAGCGATCGCGTATTTCGTCTCGCTCAGGCGCAATCACGAATGAATAACGGTTTGGTTGATGCGAGTGATTTTGATGACGAGCGTAATGGCTGGCCTGTTGAACAAGTCTGGAAAGAAATGCATAAACTTTTGCCATTCTCACCGGATTCAGTCGTCACTCATGGTGATTTCTCACTTGATAACCTTATTTTTGACGAGGGGAAATTAATAGGTTGTATTGATGTTGGACGAGTCGGAATCGCAGACCGATACCAGGATCTTGCCATCCTATGGAACTGCCTCGGTGAGTTTTCTCCTTCATTACAGAAACGGCTTTTTCAAAAATATGGTATTGATAATCCTGATATGAATAAATTGCAGTTTCATTTGATGCTCGATGAGTTTTTCTAATCAGAATTGGTTAATTGGTTGTAACACTGGCAGAGCATTACGCTGACTTGACGGGACGGCGCAAGCTCATGACCAAAATCCCTTAACGTGAGTTACGCGTCGTTCCACTGAGCGTCAGACCCCGTAGAAAAGATCAAAGGATCTTCTTGAGATCCTTTTTTTCTGCGCGTAATCTGCTGCTTGCAAACAAAAAAACCACCGCTACCAGCGGTGGTTTGTTTGCCGGATCAAGAGCTACCAACTCTTTTTCCGAAGGTAACTGGCTTCAGCAGAGCGCAGATACCAAATACTGTCCTTCTAGTGTAGCCGTAGTTAGGCCACCACTTCAAGAACTCTGTAGCACCGCCTACATACCTCGCTCTGCTAATCCTGTTACCAGTGGCTGCTGCCAGTGGCGATAAGTCGTGTCTTACCGGGTTGGACTCAAGACGATAGTTACCGGATAAGGCGCAGCGGTCGGGCTGAACGGGGGGTTCGTGCACACAGCCCAGCTTGGAGCGAACGACCTACACCGAACTGAGATACCTACAGCGTGAGCATTGAGAAAGCGCCACGCTTCCCGAAGGGAGAAAGGCGGACAGGTATCCGGTAAGCGGCAGGGTCGGAACAGGAGAGCGCACGAGGGAGCTTCCAGGGGGAAACGCCTGGTATCTTTATAGTCCTGTCGGGTTTCGCCACCTCTGACTTGAGCGTCGATTTTTGTGATGCTCGTCAGGGGGGCGGAGCCTATGGAAAAACGCCAGCAACGCGGCCTTTTTACGGTTCCTGGCCTTTTGCTGGCCTTTTGCTCACATGTT

>pKGW - RedSeed
ggtaccGAGCTCGAATTCGATTCGGAGCTCTCTTCATCGGTGATTGATTCCTTTAAAGACTTATGTTTCTTATCTTGCTTCTGAGGCAAGTATTCAGTTACCAGTTACCACTTATATTCTGGACTTTCTGACTGCATCCTCATTTTTCCAACATTTTAAATTTCACTATTGGCTGAATGCTTCTTCTTTGAGGAAGAAACAATTCAGATGGCAGAAATGTATCAACCAATGCATATATACAAATGTACCTCTTGTTCTCAAAACATCTATCGGATGGTTCCATTTGCTTTGTCATCCAATTAGTGACTACTTTATATTATTCACTCCTCTTTATTACTATTTTCATGCGAGGTTGCCATGTACATTATATTTGTAAGGATTGACGCTATTGAGCGTTTTTCTTCAATTTTCTTTATTTTAGACATGGGTATGAAATGTGTGTTAGAGTTGGGTTGAATGAGATATACGTTCAAGTGAAGTGGCATACCGTTGTCGAGTAAGGATGACCTACCCATTCTTGAGACAAATGTTACATTTTAGTATCAGAGTAAAATGTGTACCTATAACTCAAATTCGATTGACATGTATCCATTCAACATAAAATTAAACCAGCCTGCACCTGCATCCACATTTCAAGTATTTTCAAACCGTTCGGCTCCTATCCACCGGGTGTAACAAGACGGATTCCGAATTTGGAAGATTTTGACTCAAATTCCCAATTTATATTGACCGTGACTAAATCAACTTTAACTTCTATAATTCTGATTAAGCTCCCAATTTATATTCCCAACGGCACTACCTCCAAAATTTATAGACTCTCATCCCCTTTTAAACCAACTTAGTAAACGTTTTTTTTTTTAATTTTATGAAGTTAAGTTTTTACCTTGTTTTTAAAAAGAATCGTTCATAAGATGCCATGCCAGAACATTAGCTACACGTTACACATAGCATGCAGCCGCGGAGAATTGTTTTTCTTCGCCACTTGTCACTCCCTTCAAACACCTAAGAGCTTCTCTCTCACAGCACACACATACAATCACATGCGTGCATGCATTATTACACGTGATCGCCATGCAAATCTCCTTTATAGCCTATAAATTAACTCATCCGCTTCACTCTTTACTCAAACCAAAACTCATCAATACAAACAAGATTAAAAACATACCCCATGAGGTCTTCCAAGAATGTTATCAAGGAGTTCATGAGGTTTAAGGTTCGCATGGAAGGAACGGTCAATGGGCACGAGTTTGAAATAGAAGGCGAAGGAGAGGGGAGGCCATACGAAGGCCACAATACCGTAAAGCTTAAGGTAACCAAGGGGGGACCTTTGCCATTTGCTTGGGATATTTTGTCACCACAATTTCAGTATGGAAGCAAGGTATATGTCAAGCACCCTGCCGACATACCAGACTATAAAAAGCTGTCATTTCCTGAAGGATTTAAATGGGAAAGGGTCATGAACTTTGAAGACGGTGGCGTCGTTACTGTAACCCAGGATTCCAGTTTGCAGGATGGCTGTTTCATCTACAAGGTCAAGTTCATTGGCGTGAACTTTCCTTCCGATGGACCTGTTATGCAAAAGAAGACAATGGGCTGGGAAGCCAGCACTGAGCGTTTGTATCCTCGTGATGGCGTGTTGAAAGGAGAGATTCATAAGGCTCTGAAGCTGAAAGACGGTGGTCATTACCTAGTTGAATTCAAAAGTATTTACATGGCAAAGAAGCCTGTGCAGCTACCAGGGTACTACTATGTTGACTCCAAACTGGATATAACAAGCCACAACGAAGACTATACAATCGTTGAGCAGTATGAAAGAACCGAGGGACGCCACCATCTGTTCCTTATGTACAAGTAAAGCGGATCCCCGATCGTTCAAACATTTGGCAATAAAGTTTCTTAAGATTGAATCCTGTTGCCGGTCTTGCGATGATTATCATATAATTTCTCTTGAATTACGTTAAGCATGTAATAATTAACATGTAATGCATGACGTTATTTATGAGATGGGTTTTTATGATTAGAGTCCCGCAATTATACATTTAATACGCGATAGAAAACAAAATATAGCGCGCAAACTAGGATAAATTATCGCGCGCGGTGTCATCTATGTTACTAGATCGGGCCTCCTGTCAATGCTGGCGGCGGCTCTGGTGGTGGTTCTGGTGGCGGCTCTGAGGGTGGTGGCTCTGAGGGTGGCGGTTCTGAGGGTGGCGGCTCTGAGGGAGGCGGTTCCGGTGGTGGCTCTGGTTCCGGTGATTTTGATTATGAAAAGATGGCAAACGCTAATAAGGGGGCTATGACCGAAAATGCCGATGAAAACGCGCTACAGTCTGACGCTAAAGGCAAACTTGATTCTGTCGCTACTGATTACGGTGCTGCTATCGGCTGAATGCGCCCGCTCCTTTCGCTTTCTTCCCTTCCTTTCTCGCCACGTTCGCCGGCTTTCCCCGTCAAGCTCTAAATCGGGGGCTCCCTTTAGGGTTCCGATTTAGTGCTTTACGGCACCTCGACCCCAAAAAACTTGATTTGGGTGATGGTTCACGTAGTGGGCCATCGCCCTGATAGACGGTTTTTCGCCCTTTGACGTTGGAGTCCACGTTCTTTAATAGTGGACTCTTGTTCCAAACTGGAACAACACTCAACCCTATCTCGGGCTATTCTTTTGATTTATAAGGGATTTTGCCGATTTCGGAACCACCATCAAACAGGATTTTCGCCTGCTGGGGCAAACCAGCGTGGACCGCTTGCTGCAACTCTCTCAGGGCCAGGCGGTGAAGGGCAATCAGcgcgccatcgatgggcccgacgtcgcatgctcccggccgccatggccgcgggatatcacaagtttgtacaaaaaagctgaacgagaaacgtaaaatgatataaatatcaatatattaaattagattttgcataaaaaacagactacataatactgtaaaacacaacatatccagtcactatggcggccgcattaggcaccccaggctttacactttatgcttccggctcgtataatgtgtggattttgagttaggatccggcgagattttcaggagctaaggaagctaaaatggagaaaaaaatcactggatataccaccgttgatatatcccaatggcatcgtaaagaacattttgaggcatttcagtcagttgctcaatgtacctataaccagaccgttcagctggatattacggcctttttaaagaccgtaaagaaaaataagcacaagttttatccggcctttattcacattcttgcccgcctgatgaatgctcatccggaattccgtatggcaatgaaagacggtgagctggtgatatgggatagtgttcacccttgttacaccgttttccatgagcaaactgaaacgttttcatcgctctggagtgaataccacgacgatttccggcagtttctacacatatattcgcaagatgtggcgtgttacggtgaaaacctggcctatttccctaaagggtttattgagaatatgtttttcgtctcagccaatccctgggtgagtttcaccagttttgatttaaacgtggccaatatggacaacttcttcgcccccgttttcaccatgggcaaatattatacgcaaggcgacaaggtgctgatgccgctggcgattcaggttcatcatgccgtctgtgatggcttccatgtcggcagaatgcttaatgaattacaacagtactgcgatgagtggcagggcggggcgtaaacgcgtggatccggcttactaaaagccagataacagtatgcgtatttgcgcgctgatttttgcggtataagaatatatactgatatgtatacccgaagtatgtcaaaaagaggtgtgctatgaagcagcgtattacagtgacagttgacagcgacagctatcagttgctcaaggcatatatgatgtcaatatctccggtctggtaagcacaaccatgcagaatgaagcccgtcgtctgcgtgccgaacgctggaaagcggaaaatcaggaagggatggctgaggtcgcccggtttattgaaatgaacggctcttttgctgacgagaacagggactggtgaaatgcagtttaaggtttacacctataaaagagagagccgttatcgtctgtttgtggatgtacagagtgatattattgacacgcccgggcgacggatggtgatccccctggccagtgcacgtctgctgtcagataaagtctcccgtgaactttacccggtggtgcatatcggggatgaaagctggcgcatgatgaccaccgatatggccagtgtgccggtctccgttatcggggaagaagtggctgatctcagccaccgcgaaaatgacatcaaaaacgccattaacctgatgttctggggaatataaatgtcaggctcccttatacacagccagtctgcaggtcgaccatagtgactggatatgttgtgttttacagtattatgtagtctgttttttatgcaaaatctaatttaatatattgatatttatatcattttacgtttctcgttcagctttcttgtacaaagtggtgatatcactagtgcggccgcctgcaggtcgaccatatgggagagctcaagcttagcttgagcttggatcagattgtcgtttcccgccttcagtttaaactatcagtgtttgacaggatatattggcgggtaaacctaagagaaaagagcgtttattagaataacggatatttaaaagggcgtgaaaaggtttatccgttcgtccatttgtatgtgcatgccaaccacagggttcccctcgggatcaaagtactttgatccaacccctccgctgctatagtgcagtcggcttctgacgttcagtgcagccgtcttctgaaaacgacatgtcgcacaagtcctaagttacgcgacaggctgccgccctgcccttttcctggcgttttcttgtcgcgtgttttagtcgcataaagtagaatacttgcgactagaaccggagacattacgccatgaacaagagcgccgccgctggcctgctgggctatgcccgcgtcagcaccgacgaccaggacttgaccaaccaacgggccgaactgcacgcggccggctgcaccaagctgttttccgagaagatcaccggcaccaggcgcgaccgcccggagctggccaggatgcttgaccacctacgccctggcgacgttgtgacagtgaccaggctagaccgcctggcccgcagcacccgcgacctactggacattgccgagcgcatccaggaggccggcgcgggcctgcgtagcctggcagagccgtgggccgacaccaccacgccggccggccgcatggtgttgaccgtgttcgccggcattgccgagttcgagcgttccctaatcatcgaccgcacccggagcgggcgcgaggccgccaaggcccgaggcgtgaagtttggcccccgccctaccctcaccccggcacagatcgcgcacgcccgcgagctgatcgaccaggaaggccgcaccgtgaaagaggcggctgcactgcttggcgtgcatcgctcgaccctgtaccgcgcacttgagcgcagcgaggaagtgacgcccaccgaggccaggcggcgcggtgccttccgtgaggacgcattgaccgaggccgacgccctggcggccgccgagaatgaacgccaagaggaacaagcatgaaaccgcaccaggacggccaggacgaaccgtttttcattaccgaagagatcgaggcggagatgatcgcggccgggtacgtgttcgagccgcccgcgcacgtctcaaccgtgcggctgcatgaaatcctggccggtttgtctgatgccaagctggcggcctggccggccagcttggccgctgaagaaaccgagcgccgccgtctaaaaaggtgatgtgtatttgagtaaaacagcttgcgtcatgcggtcgctgcgtatatgatgcgatgagtaaataaacaaatacgcaaggggaacgcatgaaggttatcgctgtacttaaccagaaaggcgggtcaggcaagacgaccatcgcaacccatctagcccgcgccctgcaactcgccggggccgatgttctgttagtcgattccgatccccagggcagtgcccgcgattgggcggccgtgcgggaagatcaaccgctaaccgttgtcggcatcgaccgcccgacgattgaccgcgacgtgaaggccatcggccggcgcgacttcgtagtgatcgacggagcgccccaggcggcggacttggctgtgtccgcgatcaaggcagccgacttcgtgctgattccggtgcagccaagcccttacgacatatgggccaccgccgacctggtggagctggttaagcagcgcattgaggtcacggatggaaggctacaagcggcctttgtcgtgtcgcgggcgatcaaaggcacgcgcatcggcggtgaggttgccgaggcgctggccgggtacgagctgcccattcttgagtcccgtatcacgcagcgcgtgagctacccaggcactgccgccgccggcacaaccgttcttgaatcagaacccgagggcgacgctgcccgcgaggtccaggcgctggccgctgaaattaaatcaaaactcatttgagttaatgaggtaaagagaaaatgagcaaaagcacaaacacgctaagtgccggccgtccgagcgcacgcagcagcaaggctgcaacgttggccagcctggcagacacgccagccatgaagcgggtcaactttcagttgccggcggaggatcacaccaagctgaagatgtacgcggtacgccaaggcaagaccattaccgagctgctatctgaatacatcgcgcagctaccagagtaaatgagcaaatgaataaatgagtagatgaattttagcggctaaaggaggcggcatggaaaatcaagaacaaccaggcaccgacgccgtggaatgccccatgtgtggaggaacgggcggttggccaggcgtaagcggctgggttgtctgccggccctgcaatggcactggaacccccaagcccgaggaatcggcgtgacggtcgcaaaccatccggcccggtacaaatcggcgcggcgctgggtgatgacctggtggagaagttgaaggccgcgcaggccgcccagcggcaacgcatcgaggcagaagcacgccccggtgaatcgtggcaagcggccgctgatcgaatccgcaaagaatcccggcaaccgccggcagccggtgcgccgtcgattaggaagccgcccaagggcgacgagcaaccagattttttcgttccgatgctctatgacgtgggcacccgcgatagtcgcagcatcatggacgtggccgttttccgtctgtcgaagcgtgaccgacgagctggcgaggtgatccgctacgagcttccagacgggcacgtagaggtttccgcagggccggccggcatggccagtgtgtgggattacgacctggtactgatggcggtttcccatctaaccgaatccatgaaccgataccgggaagggaagggagacaagcccggccgcgtgttccgtccacacgttgcggacgtactcaagttctgccggcgagccgatggcggaaagcagaaagacgacctggtagaaacctgcattcggttaaacaccacgcacgttgccatgcagcgtacgaagaaggccaagaacggccgcctggtgacggtatccgagggtgaagccttgattagccgctacaagatcgtaaagagcgaaaccgggcggccggagtacatcgagatcgagctagctgattggatgtaccgcgagatcacagaaggcaagaacccggacgtgctgacggttcaccccgattactttttgatcgatcccggcatcggccgttttctctaccgcctggcacgccgcgccgcaggcaaggcagaagccagatggttgttcaagacgatctacgaacgcagtggcagcgccggagagttcaagaagttctgtttcaccgtgcgcaagctgatcgggtcaaatgacctgccggagtacgatttgaaggaggaggcggggcaggctggcccgatcctagtcatgcgctaccgcaacctgatcgagggcgaagcatccgccggttcctaatgtacggagcagatgctagggcaaattgccctagcaggggaaaaaggtcgaaaaggtctctttcctgtggatagcacgtacattgggaacccaaagccgtacattgggaaccggaacccgtacattgggaacccaaagccgtacattgggaaccggtcacacatgtaagtgactgatataaaagagaaaaaaggcgatttttccgcctaaaactctttaaaacttattaaaactcttaaaacccgcctggcctgtgcataactgtctggccagcgcacagccgaagagctgcaaaaagcgcctacccttcggtcgctgcgctccctacgccccgccgcttcgcgtcggcctatcgcggccgctggccgctcaaaaatggctggcctacggccaggcaatctaccagggcgcggacaagccgcgccgtcgccactcgaccgccggcgcccacatcaaggcaccctgcctcgcgcgtttcggtgatgacggtgaaaacctctgacacatgcagctcccggagacggtcacagcttgtctgtaagcggatgccgggagcagacaagcccgtcagggcgcgtcagcgggtgttggcgggtgtcggggcgcagccatgacccagtcacgtagcgatagcggagtgtatactggcttaactatgcggcatcagagcagattgtactgagagtgcaccatatgcggtgtgaaataccgcacagatgcgtaaggagaaaataccgcatcaggcgctcttccgcttcctcgctcactgactcgctgcgctcggtcgttcggctgcggcgagcggtatcagctcactcaaaggcggtaatacggttatccacagaatcaggggataacgcaggaaagaacatgtgagcaaaaggccagcaaaaggccaggaaccgtaaaaaggccgcgttgctggcgtttttccataggctccgcccccctgacgagcatcacaaaaatcgacgctcaagtcagaggtggcgaaacccgacaggactataaagataccaggcgtttccccctggaagctccctcgtgcgctctcctgttccgaccctgccgcttaccggatacctgtccgcctttctcccttcgggaagcgtggcgctttctcatagctcacgctgtaggtatctcagttcggtgtaggtcgttcgctccaagctgggctgtgtgcacgaaccccccgttcagcccgaccgctgcgccttatccggtaactatcgtcttgagtccaacccggtaagacacgacttatcgccactggcagcagccactggtaacaggattagcagagcgaggtatgtaggcggtgctacagagttcttgaagtggtggcctaactacggctacactagaaggacagtatttggtatctgcgctctgctgaagccagttaccttcggaaaaagagttggtagctcttgatccggcaaacaaaccaccgctggtagcggtggtttttttgtttgcaagcagcagattacgcgcagaaaaaaaggatctcaagaagatcctttgatcttttctacggggtctgacgctcagtggaacgaaaactcacgttaagggatttTGGTCATGCATGATATATCTCCCAATTTGTGTAGGgcttattatgcacgcttaaaaataataaaagcagacttgacctgatagtttggctgtgagcaattatgtgcttagtgcatctaatcgcttgagttaacgccggcgaagcggcgtcggcttgaacgaatttctagctagacattatttgccgactaccttggtgatctcgcctttcacgtagtggacaaattcttccaactgatctgcgcgcgaggccaagcgatcttcttcttgtccaagataagcctgtctagcttcaagtatgacgggctgatactgggccggcaggcgctccattgcccagtcggcagcgacatccttcggcgcgattttgccggttactgcgctgtaccaaatgcgggacaacgtaagcactacatttcgctcatcgccagcccagtcgggcggcgagttccatagcgttaaggtttcatttagcgcctcaaatagatcctgttcaggaaccggatcaaagagttcctccgccgctggacctaccaaggcaacgctatgttctcttgcttttgtcagcaagatagccagatcaatgtcgatcgtggctggctcgaagatacctgcaagaatgtcattgcgctgccattctccaaattgcagttcgcgcttagctggataacgccacggaatgatgtcgtcgtgcacaacaatggtgacttctacagcgcggagaatctcgctctctccaggggaagccgaagtttccaaaaggtcgttgatcaaagctcgccgcgttgtttcatcaagccttacggtcaccgtaaccagcaaatcaatatcactgtgtggcttcaggccgccatccactgcggagccgtacaaatgtacggccagcaacgtcggttcgagatggcgctcgatgacgccaactacctctgatagttgagtcgatacttcggcgatcaccgcttcccccatgatgtttaactttgttttagggcgactgccctgctgcgtaacatcgttgctgctccataacatcaaacatcgacccacggcgtaacgcgcttgctgcttggatgcccgaggcatagactgtaccccaaaaaaacatgtcataacaagaagccatgaaaaccgccactgcgccgttaccaccgctgcgttcggtcaaggttctggaccagttgcgtgacggcagttacgctacttgcattacagcttacgaaccgaacgaggcttatgtccactgggttcgtgcccgaattgatcacaggcagcaacgctctgtcatcgttacaatcaacatgctaccctccgcgagatcatccgtgtttcaaacccggcagcttagttgccgttcttccgaatagcatcggtaacatgagcaaagtctgccgccttaCAACGGCTCTCCCGCTGACGCCGTCCCGGACTGATgggctgcctgtatcgagtggtgattttgtgccgagctgccggtcggggagctgttggctggctggtggcaggatatattgtggtgtaaacaaattgacgcttagacaacttaataacacattgcggacgtttttaatgtactgaattaacgccgaattgaattatcagcttgcatgccggtcgatctagtaacatagatgacaccgcgcgcgataatttatcctagtttgcgcgctatattttgttttctatcgcgtattaaatgtataattgcgggactctaatcataaaaacccatctcataaataacgtcatgcattacatgttaattattacatgcttaacgtaattcaacagaaattatatgataatcatcgcaagaccggcaacaggattcaatcttaagaaactttattgccaaatgtttgaacgatctgcttgactctagctagagtccgaaccccagagtcccgctcagaagaactcgtcaagaaggcgatagaaggcgatgcgctgcgaatcgggagcggcgataccgtaaagcacgaggaagcggtcagcccattcgccgccaagctcttcagcaatatcacgggtagccaacgctatgtcctgatagcggtccgccacacccagccggccacagtcgatgaatccagaaaagcggccattttccaccatgatattcggcaagcaggcatcgccgtgggtcacgacgagatcctcgccgtcgggcatccgcgccttgagcctggcgaacagttcggctggcgcgagcccctgatgctcttcgtccagatcatcctgatcgacaagaccggcttccatccgagtacgtgctcgctcgatgcgatgtttcgcttggtggtcgaatgggcaggtagccggatcaagcgtatgcagccgccgcattgcatcagccatgatggatactttctcggcaggagcaaggtgagatgacaggagatcctgccccggcacttcgcccaatagcagccagtcccttcccgcttcagtgacaacgtcgagcacagctgcgcaaggaacgcccgtcgtggccagccacgatagccgcgctgcctcgtcttggagttcattcagggcaccggacaggtcggtcttgacaaaaagaaccgggcgcccctgcgctgacagccggaacacggcggcatcagagcagccgattgtctgttgtgcccagtcatagccgaatagcctctccacccaagcggccggagaacctgcgtgcaatccatcttgttcaatcatgcctcgatcgagttgagagtgaatatgagactctaattggataccgaggggaatttatggaacgtcagtggagcatttttgacaagaaatatttgctagctgatagtgaccttaggcgacttttgaacgcgcaataatggtttctgacgtatgtgcttagctcattaaactccagaaacccgcggctgagtggctccttcaacgttgcggttctgtcagttccaaacgtaaaacggcttgtcccgcgtcatcggcgggggtcataacgtgactcccttaattctcatgtatgataattcgag

>pBGW - RedSeed
ggtaccGAGCTCGAATTCGATTCGGAGCTCTCTTCATCGGTGATTGATTCCTTTAAAGACTTATGTTTCTTATCTTGCTTCTGAGGCAAGTATTCAGTTACCAGTTACCACTTATATTCTGGACTTTCTGACTGCATCCTCATTTTTCCAACATTTTAAATTTCACTATTGGCTGAATGCTTCTTCTTTGAGGAAGAAACAATTCAGATGGCAGAAATGTATCAACCAATGCATATATACAAATGTACCTCTTGTTCTCAAAACATCTATCGGATGGTTCCATTTGCTTTGTCATCCAATTAGTGACTACTTTATATTATTCACTCCTCTTTATTACTATTTTCATGCGAGGTTGCCATGTACATTATATTTGTAAGGATTGACGCTATTGAGCGTTTTTCTTCAATTTTCTTTATTTTAGACATGGGTATGAAATGTGTGTTAGAGTTGGGTTGAATGAGATATACGTTCAAGTGAAGTGGCATACCGTTGTCGAGTAAGGATGACCTACCCATTCTTGAGACAAATGTTACATTTTAGTATCAGAGTAAAATGTGTACCTATAACTCAAATTCGATTGACATGTATCCATTCAACATAAAATTAAACCAGCCTGCACCTGCATCCACATTTCAAGTATTTTCAAACCGTTCGGCTCCTATCCACCGGGTGTAACAAGACGGATTCCGAATTTGGAAGATTTTGACTCAAATTCCCAATTTATATTGACCGTGACTAAATCAACTTTAACTTCTATAATTCTGATTAAGCTCCCAATTTATATTCCCAACGGCACTACCTCCAAAATTTATAGACTCTCATCCCCTTTTAAACCAACTTAGTAAACGTTTTTTTTTTTAATTTTATGAAGTTAAGTTTTTACCTTGTTTTTAAAAAGAATCGTTCATAAGATGCCATGCCAGAACATTAGCTACACGTTACACATAGCATGCAGCCGCGGAGAATTGTTTTTCTTCGCCACTTGTCACTCCCTTCAAACACCTAAGAGCTTCTCTCTCACAGCACACACATACAATCACATGCGTGCATGCATTATTACACGTGATCGCCATGCAAATCTCCTTTATAGCCTATAAATTAACTCATCCGCTTCACTCTTTACTCAAACCAAAACTCATCAATACAAACAAGATTAAAAACATACCCCATGAGGTCTTCCAAGAATGTTATCAAGGAGTTCATGAGGTTTAAGGTTCGCATGGAAGGAACGGTCAATGGGCACGAGTTTGAAATAGAAGGCGAAGGAGAGGGGAGGCCATACGAAGGCCACAATACCGTAAAGCTTAAGGTAACCAAGGGGGGACCTTTGCCATTTGCTTGGGATATTTTGTCACCACAATTTCAGTATGGAAGCAAGGTATATGTCAAGCACCCTGCCGACATACCAGACTATAAAAAGCTGTCATTTCCTGAAGGATTTAAATGGGAAAGGGTCATGAACTTTGAAGACGGTGGCGTCGTTACTGTAACCCAGGATTCCAGTTTGCAGGATGGCTGTTTCATCTACAAGGTCAAGTTCATTGGCGTGAACTTTCCTTCCGATGGACCTGTTATGCAAAAGAAGACAATGGGCTGGGAAGCCAGCACTGAGCGTTTGTATCCTCGTGATGGCGTGTTGAAAGGAGAGATTCATAAGGCTCTGAAGCTGAAAGACGGTGGTCATTACCTAGTTGAATTCAAAAGTATTTACATGGCAAAGAAGCCTGTGCAGCTACCAGGGTACTACTATGTTGACTCCAAACTGGATATAACAAGCCACAACGAAGACTATACAATCGTTGAGCAGTATGAAAGAACCGAGGGACGCCACCATCTGTTCCTTATGTACAAGTAAAGCGGATCCCCGATCGTTCAAACATTTGGCAATAAAGTTTCTTAAGATTGAATCCTGTTGCCGGTCTTGCGATGATTATCATATAATTTCTCTTGAATTACGTTAAGCATGTAATAATTAACATGTAATGCATGACGTTATTTATGAGATGGGTTTTTATGATTAGAGTCCCGCAATTATACATTTAATACGCGATAGAAAACAAAATATAGCGCGCAAACTAGGATAAATTATCGCGCGCGGTGTCATCTATGTTACTAGATCGGGCCTCCTGTCAATGCTGGCGGCGGCTCTGGTGGTGGTTCTGGTGGCGGCTCTGAGGGTGGTGGCTCTGAGGGTGGCGGTTCTGAGGGTGGCGGCTCTGAGGGAGGCGGTTCCGGTGGTGGCTCTGGTTCCGGTGATTTTGATTATGAAAAGATGGCAAACGCTAATAAGGGGGCTATGACCGAAAATGCCGATGAAAACGCGCTACAGTCTGACGCTAAAGGCAAACTTGATTCTGTCGCTACTGATTACGGTGCTGCTATCGGCTGAATGCGCCCGCTCCTTTCGCTTTCTTCCCTTCCTTTCTCGCCACGTTCGCCGGCTTTCCCCGTCAAGCTCTAAATCGGGGGCTCCCTTTAGGGTTCCGATTTAGTGCTTTACGGCACCTCGACCCCAAAAAACTTGATTTGGGTGATGGTTCACGTAGTGGGCCATCGCCCTGATAGACGGTTTTTCGCCCTTTGACGTTGGAGTCCACGTTCTTTAATAGTGGACTCTTGTTCCAAACTGGAACAACACTCAACCCTATCTCGGGCTATTCTTTTGATTTATAAGGGATTTTGCCGATTTCGGAACCACCATCAAACAGGATTTTCGCCTGCTGGGGCAAACCAGCGTGGACCGCTTGCTGCAACTCTCTCAGGGCCAGGCGGTGAAGGGCAATCAGcgcgccatcgatgggcccgacgtcgcatgctcccggccgccatggccgcgggatatcacaagtttgtacaaaaaagctgaacgagaaacgtaaaatgatataaatatcaatatattaaattagattttgcataaaaaacagactacataatactgtaaaacacaacatatccagtcactatggcggccgcattaggcaccccaggctttacactttatgcttccggctcgtataatgtgtggattttgagttaggatccggcgagattttcaggagctaaggaagctaaaatggagaaaaaaatcactggatataccaccgttgatatatcccaatggcatcgtaaagaacattttgaggcatttcagtcagttgctcaatgtacctataaccagaccgttcagctggatattacggcctttttaaagaccgtaaagaaaaataagcacaagttttatccggcctttattcacattcttgcccgcctgatgaatgctcatccggaattccgtatggcaatgaaagacggtgagctggtgatatgggatagtgttcacccttgttacaccgttttccatgagcaaactgaaacgttttcatcgctctggagtgaataccacgacgatttccggcagtttctacacatatattcgcaagatgtggcgtgttacggtgaaaacctggcctatttccctaaagggtttattgagaatatgtttttcgtctcagccaatccctgggtgagtttcaccagttttgatttaaacgtggccaatatggacaacttcttcgcccccgttttcaccatgggcaaatattatacgcaaggcgacaaggtgctgatgccgctggcgattcaggttcatcatgccgtctgtgatggcttccatgtcggcagaatgcttaatgaattacaacagtactgcgatgagtggcagggcggggcgtaaacgcgtggatccggcttactaaaagccagataacagtatgcgtatttgcgcgctgatttttgcggtataagaatatatactgatatgtatacccgaagtatgtcaaaaagaggtgtgctatgaagcagcgtattacagtgacagttgacagcgacagctatcagttgctcaaggcatatatgatgtcaatatctccggtctggtaagcacaaccatgcagaatgaagcccgtcgtctgcgtgccgaacgctggaaagcggaaaatcaggaagggatggctgaggtcgcccggtttattgaaatgaacggctcttttgctgacgagaacagggactggtgaaatgcagtttaaggtttacacctataaaagagagagccgttatcgtctgtttgtggatgtacagagtgatattattgacacgcccgggcgacggatggtgatccccctggccagtgcacgtctgctgtcagataaagtctcccgtgaactttacccggtggtgcatatcggggatgaaagctggcgcatgatgaccaccgatatggccagtgtgccggtctccgttatcggggaagaagtggctgatctcagccaccgcgaaaatgacatcaaaaacgccattaacctgatgttctggggaatataaatgtcaggctcccttatacacagccagtctgcaggtcgaccatagtgactggatatgttgtgttttacagtattatgtagtctgttttttatgcaaaatctaatttaatatattgatatttatatcattttacgtttctcgttcagctttcttgtacaaagtggtgatatcactagtgcggccgcctgcaggtcgaccatatgggagagctcaagcttagcttgagcttggatcagattgtcgtttcccgccttcagtttaaactatcagtgtttgacaggatatattggcgggtaaacctaagagaaaagagcgtttattagaataacggatatttaaaagggcgtgaaaaggtttatccgttcgtccatttgtatgtgcatgccaaccacagggttcccctcgggatcaaagtactttgatccaacccctccgctgctatagtgcagtcggcttctgacgttcagtgcagccgtcttctgaaaacgacatgtcgcacaagtcctaagttacgcgacaggctgccgccctgcccttttcctggcgttttcttgtcgcgtgttttagtcgcataaagtagaatacttgcgactagaaccggagacattacgccatgaacaagagcgccgccgctggcctgctgggctatgcccgcgtcagcaccgacgaccaggacttgaccaaccaacgggccgaactgcacgcggccggctgcaccaagctgttttccgagaagatcaccggcaccaggcgcgaccgcccggagctggccaggatgcttgaccacctacgccctggcgacgttgtgacagtgaccaggctagaccgcctggcccgcagcacccgcgacctactggacattgccgagcgcatccaggaggccggcgcgggcctgcgtagcctggcagagccgtgggccgacaccaccacgccggccggccgcatggtgttgaccgtgttcgccggcattgccgagttcgagcgttccctaatcatcgaccgcacccggagcgggcgcgaggccgccaaggcccgaggcgtgaagtttggcccccgccctaccctcaccccggcacagatcgcgcacgcccgcgagctgatcgaccaggaaggccgcaccgtgaaagaggcggctgcactgcttggcgtgcatcgctcgaccctgtaccgcgcacttgagcgcagcgaggaagtgacgcccaccgaggccaggcggcgcggtgccttccgtgaggacgcattgaccgaggccgacgccctggcggccgccgagaatgaacgccaagaggaacaagcatgaaaccgcaccaggacggccaggacgaaccgtttttcattaccgaagagatcgaggcggagatgatcgcggccgggtacgtgttcgagccgcccgcgcacgtctcaaccgtgcggctgcatgaaatcctggccggtttgtctgatgccaagctggcggcctggccggccagcttggccgctgaagaaaccgagcgccgccgtctaaaaaggtgatgtgtatttgagtaaaacagcttgcgtcatgcggtcgctgcgtatatgatgcgatgagtaaataaacaaatacgcaaggggaacgcatgaaggttatcgctgtacttaaccagaaaggcgggtcaggcaagacgaccatcgcaacccatctagcccgcgccctgcaactcgccggggccgatgttctgttagtcgattccgatccccagggcagtgcccgcgattgggcggccgtgcgggaagatcaaccgctaaccgttgtcggcatcgaccgcccgacgattgaccgcgacgtgaaggccatcggccggcgcgacttcgtagtgatcgacggagcgccccaggcggcggacttggctgtgtccgcgatcaaggcagccgacttcgtgctgattccggtgcagccaagcccttacgacatatgggccaccgccgacctggtggagctggttaagcagcgcattgaggtcacggatggaaggctacaagcggcctttgtcgtgtcgcgggcgatcaaaggcacgcgcatcggcggtgaggttgccgaggcgctggccgggtacgagctgcccattcttgagtcccgtatcacgcagcgcgtgagctacccaggcactgccgccgccggcacaaccgttcttgaatcagaacccgagggcgacgctgcccgcgaggtccaggcgctggccgctgaaattaaatcaaaactcatttgagttaatgaggtaaagagaaaatgagcaaaagcacaaacacgctaagtgccggccgtccgagcgcacgcagcagcaaggctgcaacgttggccagcctggcagacacgccagccatgaagcgggtcaactttcagttgccggcggaggatcacaccaagctgaagatgtacgcggtacgccaaggcaagaccattaccgagctgctatctgaatacatcgcgcagctaccagagtaaatgagcaaatgaataaatgagtagatgaattttagcggctaaaggaggcggcatggaaaatcaagaacaaccaggcaccgacgccgtggaatgccccatgtgtggaggaacgggcggttggccaggcgtaagcggctgggttgtctgccggccctgcaatggcactggaacccccaagcccgaggaatcggcgtgacggtcgcaaaccatccggcccggtacaaatcggcgcggcgctgggtgatgacctggtggagaagttgaaggccgcgcaggccgcccagcggcaacgcatcgaggcagaagcacgccccggtgaatcgtggcaagcggccgctgatcgaatccgcaaagaatcccggcaaccgccggcagccggtgcgccgtcgattaggaagccgcccaagggcgacgagcaaccagattttttcgttccgatgctctatgacgtgggcacccgcgatagtcgcagcatcatggacgtggccgttttccgtctgtcgaagcgtgaccgacgagctggcgaggtgatccgctacgagcttccagacgggcacgtagaggtttccgcagggccggccggcatggccagtgtgtgggattacgacctggtactgatggcggtttcccatctaaccgaatccatgaaccgataccgggaagggaagggagacaagcccggccgcgtgttccgtccacacgttgcggacgtactcaagttctgccggcgagccgatggcggaaagcagaaagacgacctggtagaaacctgcattcggttaaacaccacgcacgttgccatgcagcgtacgaagaaggccaagaacggccgcctggtgacggtatccgagggtgaagccttgattagccgctacaagatcgtaaagagcgaaaccgggcggccggagtacatcgagatcgagctagctgattggatgtaccgcgagatcacagaaggcaagaacccggacgtgctgacggttcaccccgattactttttgatcgatcccggcatcggccgttttctctaccgcctggcacgccgcgccgcaggcaaggcagaagccagatggttgttcaagacgatctacgaacgcagtggcagcgccggagagttcaagaagttctgtttcaccgtgcgcaagctgatcgggtcaaatgacctgccggagtacgatttgaaggaggaggcggggcaggctggcccgatcctagtcatgcgctaccgcaacctgatcgagggcgaagcatccgccggttcctaatgtacggagcagatgctagggcaaattgccctagcaggggaaaaaggtcgaaaaggtctctttcctgtggatagcacgtacattgggaacccaaagccgtacattgggaaccggaacccgtacattgggaacccaaagccgtacattgggaaccggtcacacatgtaagtgactgatataaaagagaaaaaaggcgatttttccgcctaaaactctttaaaacttattaaaactcttaaaacccgcctggcctgtgcataactgtctggccagcgcacagccgaagagctgcaaaaagcgcctacccttcggtcgctgcgctccctacgccccgccgcttcgcgtcggcctatcgcggccgctggccgctcaaaaatggctggcctacggccaggcaatctaccagggcgcggacaagccgcgccgtcgccactcgaccgccggcgcccacatcaaggcaccctgcctcgcgcgtttcggtgatgacggtgaaaacctctgacacatgcagctcccggagacggtcacagcttgtctgtaagcggatgccgggagcagacaagcccgtcagggcgcgtcagcgggtgttggcgggtgtcggggcgcagccatgacccagtcacgtagcgatagcggagtgtatactggcttaactatgcggcatcagagcagattgtactgagagtgcaccatatgcggtgtgaaataccgcacagatgcgtaaggagaaaataccgcatcaggcgctcttccgcttcctcgctcactgactcgctgcgctcggtcgttcggctgcggcgagcggtatcagctcactcaaaggcggtaatacggttatccacagaatcaggggataacgcaggaaagaacatgtgagcaaaaggccagcaaaaggccaggaaccgtaaaaaggccgcgttgctggcgtttttccataggctccgcccccctgacgagcatcacaaaaatcgacgctcaagtcagaggtggcgaaacccgacaggactataaagataccaggcgtttccccctggaagctccctcgtgcgctctcctgttccgaccctgccgcttaccggatacctgtccgcctttctcccttcgggaagcgtggcgctttctcatagctcacgctgtaggtatctcagttcggtgtaggtcgttcgctccaagctgggctgtgtgcacgaaccccccgttcagcccgaccgctgcgccttatccggtaactatcgtcttgagtccaacccggtaagacacgacttatcgccactggcagcagccactggtaacaggattagcagagcgaggtatgtaggcggtgctacagagttcttgaagtggtggcctaactacggctacactagaaggacagtatttggtatctgcgctctgctgaagccagttaccttcggaaaaagagttggtagctcttgatccggcaaacaaaccaccgctggtagcggtggtttttttgtttgcaagcagcagattacgcgcagaaaaaaaggatctcaagaagatcctttgatcttttctacggggtctgacgctcagtggaacgaaaactcacgttaagggattttggtcatgcatgatatatctcccaatttgtgtagggcttattatgcacgcttaaaaataataaaagcagacttgacctgatagtttggctgtgagcaattatgtgcttagtgcatctaatcgcttgagttaacgccggcgaagcggcgtcggcttgaacgaatttctagctagacattatttgccgactaccttggtgatctcgcctttcacgtagtggacaaattcttccaactgatctgcgcgcgaggccaagcgatcttcttcttgtccaagataagcctgtctagcttcaagtatgacgggctgatactgggccggcaggcgctccattgcccagtcggcagcgacatccttcggcgcgattttgccggttactgcgctgtaccaaatgcgggacaacgtaagcactacatttcgctcatcgccagcccagtcgggcggcgagttccatagcgttaaggtttcatttagcgcctcaaatagatcctgttcaggaaccggatcaaagagttcctccgccgctggacctaccaaggcaacgctatgttctcttgcttttgtcagcaagatagccagatcaatgtcgatcgtggctggctcgaagatacctgcaagaatgtcattgcgctgccattctccaaattgcagttcgcgcttagctggataacgccacggaatgatgtcgtcgtgcacaacaatggtgacttctacagcgcggagaatctcgctctctccaggggaagccgaagtttccaaaaggtcgttgatcaaagctcgccgcgttgtttcatcaagccttacggtcaccgtaaccagcaaatcaatatcactgtgtggcttcaggccgccatccactgcggagccgtacaaatgtacggccagcaacgtcggttcgagatggcgctcgatgacgccaactacctctgatagttgagtcgatacttcggcgatcaccgcttcccccatgatgtttaactttgttttagggcgactgccctgctgcgtaacatcgttgctgctccataacatcaaacatcgacccacggcgtaacgcgcttgctgcttggatgcccgaggcatagactgtaccccaaaaaaacatgtcataacaagaagccatgaaaaccgccactgcgccgttaccaccgctgcgttcggtcaaggttctggaccagttgcgtgacggcagttacgctacttgcattacagcttacgaaccgaacgaggcttatgtccactgggttcgtgcccgaattgatcacaggcagcaacgctctgtcatcgttacaatcaacatgctaccctccgcgagatcatccgtgtttcaaacccggcagcttagttgccgttcttccgaatagcatcggtaacatgagcaaagtctgccgccttacaacggctctcccgctgacgccgtcccggactgatgggctgcctgtatcgagtggtgattttgtgccgagctgccggtcggggagctgttggctggctggtggcaggatatattgtggtgtaaacaaattgacgcttagacaacttaataacacattgcggacgtttttaatgtactgaattaacgccgaattgaattatcagcttgcatgccggtcgatctagtaacatagtagatgacaccgcgcgcgataatttatcctagtttgcgcgctatattttgttttctatcgcgtattaaatgtataattgcgggactctaatcataaaaacccatctcataaataacgtcatgcattacatgttaattattacatgcttaacgtaattcaacagaaattatatgataatcatcgcaagaccggcaacaggattcaatcttaagaaactttattgccaaatgtttgaacgatctgcttgactctaggggtcatcagatttcggtgacgggcaggaccggacggggcggcaccggcaggctgaagtccagctgccagaaacccacgtcatgccagttcccgtgcttgaagccggccgcccgcagcatgccgcggggggcatatccgagcgcctcgtgcatgcgcacgctcgggtcgttgggcagcccgatgacagcgaccacgctcttgaagccctgtgcctccagggacttcagcaggtgggtgtagagcgtggagcccagtcccgtccgctggtggcggggggagacgtacacggtcgactcggccgtccagtcgtaggcgttgcgtgccttccagggacccgcgtaggcgatgccggcgacctcgccgtccacctcggcgacgagccagggatagcgctcccgcagacggacgaggtcgtccgtccactcctgcggttcctgcggctcggtacggaagttgaccgtgcttgtctcgatgtagtggttgacgatggtgcagaccgccggcatgtccgcctcggtggcacggcggatgtcggccgggcgtcgttctgggctcatggtagatcccctcgatcgagttgagagtgaatatgagactctaattggataccgaggggaatttatggaacgtcagtggagcatttttgacaagaaatatttgctagctgatagtgaccttaggcgacttttgaacgcgcaataatggtttctgacgtatgtgcttagctcattaaactccagaaacccgcggctcagtggctccttcaacgttgcggttctgtcagttccaaacgtaaaacggcttgtcccgcgtcatcggcgggggtcataacgtgactcccttaattctcatgtatgataattcgag

>pINTER15
CTTTCCTGCGTTATCCCCTGATTCTGTGGATAACCGTATTACCGCCTTTGAGTGAGCTGATACCGCTCGCCGCAGCCGAACGACCGAGCGCAGCGAGTCAGTGAGCGAGGAAGCGGAAGAGCGCCCAATACGCAAACCGCCTCTCCCCGCGCGTTGGCCGATTCATTAATGCAGCTGGCACGACAGGTTTCCCGACTGGAAAGCGGGCAGTGAGCGCAACGCAATTAATACGCGTACCGCTAGCCAGGAAGAGTTTGTAGAAACGCAAAAAGGCCATCCGTCAGGATGGCCTTCTGCTTAGTTTGATGCCTGGCAGTTTATGGCGGGCGTCCTGCCCGCCACCCTCCGGGCCGTTGCTTCACAACGTTCAAATCCGCTCCCGGCGGATTTGTCCTACTCAGGAGAGCGTTCACCGACAAACAACAGATAAAACGAAAGGCCCAGTCTTCCGACTGAGCCTTTCGTTTTATTTGATGCCTGGCAGTTCCCTACTCTCGCGTTAACGCTAGCATGGATGTTTTCCCAGTCACGACGTTGTAAAACGACGGCCAGTCTTAAGCTCGGGCCCCAAATAATGATTTTATTTTGACTGATAGTGACCTGTTCGTTGCAACAAATTGATGAGCAATGCTTTTTTATAATGCCAACTTTgtacaaaaaagcaggctccgcggccgcccccttCACCggtaccGAGCTCGAATTCGATTCGGAGCTCTCTTCATCGGTGATTGATTCCTTTAAAGACTTATGTTTCTTATCTTGCTTCTGAGGCAAGTATTCAGTTACCAGTTACCACTTATATTCTGGACTTTCTGACTGCATCCTCATTTTTCCAACATTTTAAATTTCACTATTGGCTGAATGCTTCTTCTTTGAGGAAGAAACAATTCAGATGGCAGAAATGTATCAACCAATGCATATATACAAATGTACCTCTTGTTCTCAAAACATCTATCGGATGGTTCCATTTGCTTTGTCATCCAATTAGTGACTACTTTATATTATTCACTCCTCTTTATTACTATTTTCATGCGAGGTTGCCATGTACATTATATTTGTAAGGATTGACGCTATTGAGCGTTTTTCTTCAATTTTCTTTATTTTAGACATGGGTATGAAATGTGTGTTAGAGTTGGGTTGAATGAGATATACGTTCAAGTGAAGTGGCATACCGTTGTCGAGTAAGGATGACCTACCCATTCTTGAGACAAATGTTACATTTTAGTATCAGAGTAAAATGTGTACCTATAACTCAAATTCGATTGACATGTATCCATTCAACATAAAATTAAACCAGCCTGCACCTGCATCCACATTTCAAGTATTTTCAAACCGTTCGGCTCCTATCCACCGGGTGTAACAAGACGGATTCCGAATTTGGAAGATTTTGACTCAAATTCCCAATTTATATTGACCGTGACTAAATCAACTTTAACTTCTATAATTCTGATTAAGCTCCCAATTTATATTCCCAACGGCACTACCTCCAAAATTTATAGACTCTCATCCCCTTTTAAACCAACTTAGTAAACGTTTTTTTTTTTAATTTTATGAAGTTAAGTTTTTACCTTGTTTTTAAAAAGAATCGTTCATAAGATGCCATGCCAGAACATTAGCTACACGTTACACATAGCATGCAGCCGCGGAGAATTGTTTTTCTTCGCCACTTGTCACTCCCTTCAAACACCTAAGAGCTTCTCTCTCACAGCACACACATACAATCACATGCGTGCATGCATTATTACACGTGATCGCCATGCAAATCTCCTTTATAGCCTATAAATTAACTCATCCGCTTCACTCTTTACTCAAACCAAAACTCATCAATACAAACAAGATTAAAAACATACCCCATGAGGTCTTCCAAGAATGTTATCAAGGAGTTCATGAGGTTTAAGGTTCGCATGGAAGGAACGGTCAATGGGCACGAGTTTGAAATAGAAGGCGAAGGAGAGGGGAGGCCATACGAAGGCCACAATACCGTAAAGCTTAAGGTAACCAAGGGGGGACCTTTGCCATTTGCTTGGGATATTTTGTCACCACAATTTCAGTATGGAAGCAAGGTATATGTCAAGCACCCTGCCGACATACCAGACTATAAAAAGCTGTCATTTCCTGAAGGATTTAAATGGGAAAGGGTCATGAACTTTGAAGACGGTGGCGTCGTTACTGTAACCCAGGATTCCAGTTTGCAGGATGGCTGTTTCATCTACAAGGTCAAGTTCATTGGCGTGAACTTTCCTTCCGATGGACCTGTTATGCAAAAGAAGACAATGGGCTGGGAAGCCAGCACTGAGCGTTTGTATCCTCGTGATGGCGTGTTGAAAGGAGAGATTCATAAGGCTCTGAAGCTGAAAGACGGTGGTCATTACCTAGTTGAATTCAAAAGTATTTACATGGCAAAGAAGCCTGTGCAGCTACCAGGGTACTACTATGTTGACTCCAAACTGGATATAACAAGCCACAACGAAGACTATACAATCGTTGAGCAGTATGAAAGAACCGAGGGACGCCACCATCTGTTCCTTATGTACAAGTAAAGCGGATCCCCGATCGTTCAAACATTTGGCAATAAAGTTTCTTAAGATTGAATCCTGTTGCCGGTCTTGCGATGATTATCATATAATTTCTCTTGAATTACGTTAAGCATGTAATAATTAACATGTAATGCATGACGTTATTTATGAGATGGGTTTTTATGATTAGAGTCCCGCAATTATACATTTAATACGCGATAGAAAACAAAATATAGCGCGCAAACTAGGATAAATTATCGCGCGCGGTGTCATCTATGTTACTAGATCGGGCCTCCTGTCAATGCTGGCGGCGGCTCTGGTGGTGGTTCTGGTGGCGGCTCTGAGGGTGGTGGCTCTGAGGGTGGCGGTTCTGAGGGTGGCGGCTCTGAGGGAGGCGGTTCCGGTGGTGGCTCTGGTTCCGGTGATTTTGATTATGAAAAGATGGCAAACGCTAATAAGGGGGCTATGACCGAAAATGCCGATGAAAACGCGCTACAGTCTGACGCTAAAGGCAAACTTGATTCTGTCGCTACTGATTACGGTGCTGCTATCGGCTGAATGCGCCCGCTCCTTTCGCTTTCTTCCCTTCCTTTCTCGCCACGTTCGCCGGCTTTCCCCGTCAAGCTCTAAATCGGGGGCTCCCTTTAGGGTTCCGATTTAGTGCTTTACGGCACCTCGACCCCAAAAAACTTGATTTGGGTGATGGTTCACGTAGTGGGCCATCGCCCTGATAGACGGTTTTTCGCCCTTTGACGTTGGAGTCCACGTTCTTTAATAGTGGACTCTTGTTCCAAACTGGAACAACACTCAACCCTATCTCGGGCTATTCTTTTGATTTATAAGGGATTTTGCCGATTTCGGAACCACCATCAAACAGGATTTTCGCCTGCTGGGGCAAACCAGCGTGGACCGCTTGCTGCAACTCTCTCAGGGCCAGGCGGTGAAGGGCAATCAGcgcgccatcgatgggcccgacgtcACTAGTGTaagggtgggcgcgccgacccagctttCTTGTACAAAGTTGGCATTATAAGAAAGCATTGCTTATCAATTTGTTGCAACGAACAGGTCACTATCAGTCAAAATAAAATCATTATTTGCCATCCAGCTGATATCCCCTATAGTGAGTCGTATTACATGGTCATAGCTGTTTCCTGGCAGCTCTGGCCCGTGTCTCAAAATCTCTGATGTTACATTGCACAAGATAAAAATATATCATCATGAACAATAAAACTGTCTGCTTACATAAACAGTAATACAAGGGGTGTTATGAGCCATATTCAACGGGAAACGTCGAGGCCGCGATTAAATTCCAACATGGATGCTGATTTATATGGGTATAAATGGGCTCGCGATAATGTCGGGCAATCAGGTGCGACAATCTATCGCTTGTATGGGAAGCCCGATGCGCCAGAGTTGTTTCTGAAACATGGCAAAGGTAGCGTTGCCAATGATGTTACAGATGAGATGGTCAGACTAAACTGGCTGACGGAATTTATGCCTCTTCCGACCATCAAGCATTTTATCCGTACTCCTGATGATGCATGGTTACTCACCACTGCGATCCCCGGAAAAACAGCATTCCAGGTATTAGAAGAATATCCTGATTCAGGTGAAAATATTGTTGATGCGCTGGCAGTGTTCCTGCGCCGGTTGCATTCGATTCCTGTTTGTAATTGTCCTTTTAACAGCGATCGCGTATTTCGTCTCGCTCAGGCGCAATCACGAATGAATAACGGTTTGGTTGATGCGAGTGATTTTGATGACGAGCGTAATGGCTGGCCTGTTGAACAAGTCTGGAAAGAAATGCATAAACTTTTGCCATTCTCACCGGATTCAGTCGTCACTCATGGTGATTTCTCACTTGATAACCTTATTTTTGACGAGGGGAAATTAATAGGTTGTATTGATGTTGGACGAGTCGGAATCGCAGACCGATACCAGGATCTTGCCATCCTATGGAACTGCCTCGGTGAGTTTTCTCCTTCATTACAGAAACGGCTTTTTCAAAAATATGGTATTGATAATCCTGATATGAATAAATTGCAGTTTCATTTGATGCTCGATGAGTTTTTCTAATCAGAATTGGTTAATTGGTTGTAACACTGGCAGAGCATTACGCTGACTTGACGGGACGGCGCAAGCTCATGACCAAAATCCCTTAACGTGAGTTACGCGTCGTTCCACTGAGCGTCAGACCCCGTAGAAAAGATCAAAGGATCTTCTTGAGATCCTTTTTTTCTGCGCGTAATCTGCTGCTTGCAAACAAAAAAACCACCGCTACCAGCGGTGGTTTGTTTGCCGGATCAAGAGCTACCAACTCTTTTTCCGAAGGTAACTGGCTTCAGCAGAGCGCAGATACCAAATACTGTCCTTCTAGTGTAGCCGTAGTTAGGCCACCACTTCAAGAACTCTGTAGCACCGCCTACATACCTCGCTCTGCTAATCCTGTTACCAGTGGCTGCTGCCAGTGGCGATAAGTCGTGTCTTACCGGGTTGGACTCAAGACGATAGTTACCGGATAAGGCGCAGCGGTCGGGCTGAACGGGGGGTTCGTGCACACAGCCCAGCTTGGAGCGAACGACCTACACCGAACTGAGATACCTACAGCGTGAGCATTGAGAAAGCGCCACGCTTCCCGAAGGGAGAAAGGCGGACAGGTATCCGGTAAGCGGCAGGGTCGGAACAGGAGAGCGCACGAGGGAGCTTCCAGGGGGAAACGCCTGGTATCTTTATAGTCCTGTCGGGTTTCGCCACCTCTGACTTGAGCGTCGATTTTTGTGATGCTCGTCAGGGGGGCGGAGCCTATGGAAAAACGCCAGCAACGCGGCCTTTTTACGGTTCCTGGCCTTTTGCTGGCCTTTTGCTCACATGTT

>pINTER16
CTTTCCTGCGTTATCCCCTGATTCTGTGGATAACCGTATTACCGCCTTTGAGTGAGCTGATACCGCTCGCCGCAGCCGAACGACCGAGCGCAGCGAGTCAGTGAGCGAGGAAGCGGAAGAGCGCCCAATACGCAAACCGCCTCTCCCCGCGCGTTGGCCGATTCATTAATGCAGCTGGCACGACAGGTTTCCCGACTGGAAAGCGGGCAGTGAGCGCAACGCAATTAATACGCGTACCGCTAGCCAGGAAGAGTTTGTAGAAACGCAAAAAGGCCATCCGTCAGGATGGCCTTCTGCTTAGTTTGATGCCTGGCAGTTTATGGCGGGCGTCCTGCCCGCCACCCTCCGGGCCGTTGCTTCACAACGTTCAAATCCGCTCCCGGCGGATTTGTCCTACTCAGGAGAGCGTTCACCGACAAACAACAGATAAAACGAAAGGCCCAGTCTTCCGACTGAGCCTTTCGTTTTATTTGATGCCTGGCAGTTCCCTACTCTCGCGTTAACGCTAGCATGGATGTTTTCCCAGTCACGACGTTGTAAAACGACGGCCAGTCTTAAGCTCGGGCCCCAAATAATGATTTTATTTTGACTGATAGTGACCTGTTCGTTGCAACAAATTGATGAGCAATGCTTTTTTATAATGCCAACTTTgtacaaaaaagcaggctccgcggccgcccccttCACCTAAGGCCGGCctacgatttgatgaaagaatgaattaatgaaagaacgatttgatgaaagaataacgtattctttcatcaacgtccacagtgataGGTaccGAGCTCGAATTCGATTCGGAGCTCTCTTCATCGGTGATTGATTCCTTTAAAGACTTATGTTTCTTATCTTGCTTCTGAGGCAAGTATTCAGTTACCAGTTACCACTTATATTCTGGACTTTCTGACTGCATCCTCATTTTTCCAACATTTTAAATTTCACTATTGGCTGAATGCTTCTTCTTTGAGGAAGAAACAATTCAGATGGCAGAAATGTATCAACCAATGCATATATACAAATGTACCTCTTGTTCTCAAAACATCTATCGGATGGTTCCATTTGCTTTGTCATCCAATTAGTGACTACTTTATATTATTCACTCCTCTTTATTACTATTTTCATGCGAGGTTGCCATGTACATTATATTTGTAAGGATTGACGCTATTGAGCGTTTTTCTTCAATTTTCTTTATTTTAGACATGGGTATGAAATGTGTGTTAGAGTTGGGTTGAATGAGATATACGTTCAAGTGAAGTGGCATACCGTTGTCGAGTAAGGATGACCTACCCATTCTTGAGACAAATGTTACATTTTAGTATCAGAGTAAAATGTGTACCTATAACTCAAATTCGATTGACATGTATCCATTCAACATAAAATTAAACCAGCCTGCACCTGCATCCACATTTCAAGTATTTTCAAACCGTTCGGCTCCTATCCACCGGGTGTAACAAGACGGATTCCGAATTTGGAAGATTTTGACTCAAATTCCCAATTTATATTGACCGTGACTAAATCAACTTTAACTTCTATAATTCTGATTAAGCTCCCAATTTATATTCCCAACGGCACTACCTCCAAAATTTATAGACTCTCATCCCCTTTTAAACCAACTTAGTAAACGTTTTTTTTTTTAATTTTATGAAGTTAAGTTTTTACCTTGTTTTTAAAAAGAATCGTTCATAAGATGCCATGCCAGAACATTAGCTACACGTTACACATAGCATGCAGCCGCGGAGAATTGTTTTTCTTCGCCACTTGTCACTCCCTTCAAACACCTAAGAGCTTCTCTCTCACAGCACACACATACAATCACATGCGTGCATGCATTATTACACGTGATCGCCATGCAAATCTCCTTTATAGCCTATAAATTAACTCATCCGCTTCACTCTTTACTCAAACCAAAACTCATCAATACAAACAAGATTAAAAACATACCCCATGAGGTCTTCCAAGAATGTTATCAAGGAGTTCATGAGGTTTAAGGTTCGCATGGAAGGAACGGTCAATGGGCACGAGTTTGAAATAGAAGGCGAAGGAGAGGGGAGGCCATACGAAGGCCACAATACCGTAAAGCTTAAGGTAACCAAGGGGGGACCTTTGCCATTTGCTTGGGATATTTTGTCACCACAATTTCAGTATGGAAGCAAGGTATATGTCAAGCACCCTGCCGACATACCAGACTATAAAAAGCTGTCATTTCCTGAAGGATTTAAATGGGAAAGGGTCATGAACTTTGAAGACGGTGGCGTCGTTACTGTAACCCAGGATTCCAGTTTGCAGGATGGCTGTTTCATCTACAAGGTCAAGTTCATTGGCGTGAACTTTCCTTCCGATGGACCTGTTATGCAAAAGAAGACAATGGGCTGGGAAGCCAGCACTGAGCGTTTGTATCCTCGTGATGGCGTGTTGAAAGGAGAGATTCATAAGGCTCTGAAGCTGAAAGACGGTGGTCATTACCTAGTTGAATTCAAAAGTATTTACATGGCAAAGAAGCCTGTGCAGCTACCAGGGTACTACTATGTTGACTCCAAACTGGATATAACAAGCCACAACGAAGACTATACAATCGTTGAGCAGTATGAAAGAACCGAGGGACGCCACCATCTGTTCCTTATGTACAAGTAAAGCGGATCCCCGATCGTTCAAACATTTGGCAATAAAGTTTCTTAAGATTGAATCCTGTTGCCGGTCTTGCGATGATTATCATATAATTTCTCTTGAATTACGTTAAGCATGTAATAATTAACATGTAATGCATGACGTTATTTATGAGATGGGTTTTTATGATTAGAGTCCCGCAATTATACATTTAATACGCGATAGAAAACAAAATATAGCGCGCAAACTAGGATAAATTATCGCGCGCGGTGTCATCTATGTTACTAGATCGGGCCTCCTGTCAATGCTGGCGGCGGCTCTGGTGGTGGTTCTGGTGGCGGCTCTGAGGGTGGTGGCTCTGAGGGTGGCGGTTCTGAGGGTGGCGGCTCTGAGGGAGGCGGTTCCGGTGGTGGCTCTGGTTCCGGTGATTTTGATTATGAAAAGATGGCAAACGCTAATAAGGGGGCTATGACCGAAAATGCCGATGAAAACGCGCTACAGTCTGACGCTAAAGGCAAACTTGATTCTGTCGCTACTGATTACGGTGCTGCTATCGGCTGAATGCGCCCGCTCCTTTCGCTTTCTTCCCTTCCTTTCTCGCCACGTTCGCCGGCTTTCCCCGTCAAGCTCTAAATCGGGGGCTCCCTTTAGGGTTCCGATTTAGTGCTTTACGGCACCTCGACCCCAAAAAACTTGATTTGGGTGATGGTTCACGTAGTGGGCCATCGCCCTGATAGACGGTTTTTCGCCCTTTGACGTTGGAGTCCACGTTCTTTAATAGTGGACTCTTGTTCCAAACTGGAACAACACTCAACCCTATCTCGGGCTATTCTTTTGATTTATAAGGGATTTTGCCGATTTCGGAACCACCATCAAACAGGATTTTCGCCTGCTGGGGCAAACCAGCGTGGACCGCTTGCTGCAACTCTCTCAGGGCCAGGCGGTGAAGGGCAATCAGcgcgccatcgatgggcccgacgtcACTAGTGATCTGGAAttccctttcagaaagAATGCTAACCCACAGATGGTTAGAGAGGCTTACGCAGCAGGTCTCATCAAGACGATCTACCCGAGCAATAATCTCCAGGAAATCAAATACCTTCCCAAGAAGGTTAAAGATGCAGTCAAAAGATTCAGGACTAACTGCATCAAGAACACAGAGAAAGATATATTTCTCAAGATCAGAAGTACTATTCCAGTATGGACGATTCAAGGCTTGCTTCACAAACCAAGGCAAGTAATAGAGATTGGAGTCTCTAAAAAGGTAGTTCCCACTGAATCAAAGGCCATGGAGTCAAAGATTCAAATAGAGGACCTAACAGAACTCGCCGTAAAGACTGGCGAACAGTTCATACAGAGTCTCTTACGACTCAATGACAAGAAGAAAATCTTCGTCAACATGGTGGAGCACGACACACTTGTCTACTCCAAAAATATCAAAGATACAGTCTCAGAAGACCAAAGGGCAATTGAGACTTTTCAACAAAGGGTAATATCCGGAAACCTCCTCGGATTCCATTGCCCAGCTATCTGTCACTTTATTGTGAAGATAGTGGAAAAGGAAGGTGGCTCCTACAAATGCCATCATTGCGATAAAGGAAAGGCCATCGTTGAAGATGCCTCTGCCGACAGTGGTCCCAAAGATGGACCCCCACCCACGAGGAGCATCGTGGAAAAAGAAGACGTTCCAACCACGTCTTCAAAGCAAGTGGATTGATGTGATATCTCCACTGACGTAAGGGATGACGCACAATCCCACTATCCTTCGCAAGACCCTTCCTCTATATAAGGAAGTTCATTTCATTTGGAGAGGGGATCTGGACAATCAACTTAGGTTCAGCTTGTTGTGTCAAGTAAGTTAGTTACTTGTTATACTGTTGTCGTGATTTTTATGTGGCATTTTACTCTTTTGTCTTTAATCGTTTTTTTAACCTTGTTTTCTCAGGCAGCCCTAGAGGCACCTAAAGTTTTGAATTGGATCTGTTTTTATTTTTAATTTTATTTCAAATACTTCCACCATGGCTAATAACGCTTTACAAACAATTATTAACGCCCGGTTACCAGGCGAAGAGGGGCTGTGGCAGATTCATCTGCAGGACGGAAAAATCAGCGCCATTGATGCGCAATCCGGCGTGATGCCCATAACTGAAAACAGCCTGGATGCCGAACAAGGTTTAGTTATACCGCCGTTTGTGGAGCCACATATTCACCTGGACACCACGCAAACCGCCGGACAACCGAACTGGAATCAGTCCGGCACGCTGTTTGAAGGCATTGAACGCTGGGCCGAGCGCAAAGCGTTATTAACCCATGACGATGTGAAACAACGCGCATGGCAAACGCTGAAATGGCAGATTGCCAACGGCATTCAGCATGTGCGTACCCATGTCGATGTTTCGGATGCAACGCTAACTGCGCTGAAAGCAATGCTGGAAGTGAAGCAGGAAGTCGCGCCGTGGATTGATCTGCAAATCGTCGCCTTCCCTCAGGAAGGGATTTTGTCGTATCCCAACGGTGAAGCGTTGCTGGAAGAGGCGTTACGCTTAGGGGCAGATGTAGTGGGGGCGATTCCGCATTTTGAATTTACCCGTGAATACGGCGTGGAGTCGCTGCATAAAACCTTCGCCCTGGCGCAAAAATACGACCGTCTCATCGACGTTCACTGTGATGAGATCGATGACGAGCAGTCGCGCTTTGTCGAAACCGTTGCTGCCCTGGCGCACCATGAAGGCATGGGCGCGCGAGTCACCGCCAGCCACACCACGGCAATGCACTCCTATAACGGGGCGTATACCTCACGCCTGTTCCGCTTGCTGAAAATGTCCGGTATTAACTTTGTCGCCAACCCGCTGGTCAATATTCATCTGCAAGGACGTTTCGATACGTATCCAAAACGTCGCGGCATCACGCGCGTTAAAGAGATGCTGGAGTCCGGCATTAACGTCTGCTTTGGTCACGATGATGTCTTCGATCCGTGGTATCCGCTGGGAACGGCGAATATGCTGCAAGTGCTGCATATGGGGCTGCATGTTTGCCAGTTGATGGGCTACGGGCAGATTAACGATGGCCTGAATTTAATCACCCACCACAGCGCAAGGACGTTGAATTTGCAGGATTACGGCATTGCCGCCGGAAACAGCGCCAACCTGATTATCCTGCCGGCTGAAAATGGGTTTGATGCGCTGCGCCGTCAGGTTCCGGTACGTTATTCGGTACGCGGCGGCAAGGTGATTGCCAGCACACAACCGGCACAAACCACCGTATATCTGGAGCAGCCAGAAGCCATCGATTACAAACGTGGATCTGAACAAGATGGATTGCACGCAGGTTCTCCGGCCGCTTGGGTGGAGAGGCTATTCGGCTATGACTGGGCACAACAGACAATCGGCTGCTCTGATGCCGCCGTGTTCCGGCTGTCAGCGCAGGGGCGCCCGGTTCTTTTTGTCAAGACCGACCTGTCCGGTGCCCTGAATGAACTGCAGGACGAGGCAGCGCGGCTATCGTGGCTGGCCACGACGGGCGTTCCTTGCGCAGCTGTGCTCGACGTTGTCACTGAAGCGGGAAGGGACTGGCTGCTATTGGGCGAAGTGCCGGGGCAGGATCTCCTGTCATCTCACCTTGCTCCTGCCGAGAAAGTATCCATCATGGCTGATGCAATGCGGCGGCTGCATACGCTTGATCCGGCTACCTGCCCATTCGACCACCAAGCGAAACATCGCATCGAGCGAGCACGTACTCGGATGGAAGCCGGTCTTGTCGATCAGGATGATCTGGACGAAGAGCATCAGGGGCTCGCGCCAGCCGAACTGTTCGCCAGGCTCAAGGCGCGCATGCCCGACGGCGATGATCTCGTCGTGACCCATGGCGATGCCTGCTTGCCGAATATCATGGTGGAAAATGGCCGCTTTTCTGGATTCATCGACTGTGGCCGGCTGGGTGTGGCGGACCGCTATCAGGACATAGCGTTGGCTACCCGTGATATTGCTGAAGAGCTTGGCGGCGAATGGGCTGACCGCTTCCTCGTGCTTTACGGTATCGCCGCTCCCGATTCGCAGCGCATCGCCTTCTATCGCCTTCTTGACGAGTTCTTCTGAGCGGGATCTCGAATTTCCCCGATCGTTCAAACATTTGGCAATAAAGTTTCTTAAGATTGAATCCTGTTGCCGGTCTTGCGATGATTATCATATAATTTCTGTTGAATTACGTTAAGCATGTAATAATTAACATGTAATGCATGACGTTATTTATGAGATGGGTTTTTATGATTAGAGTCCCGCAATTATACATTTAATACGCGATAGAAAACAAAATATAGCGCGCAAACTAGGATAAATTATCGCGCGCGGTGTCATCTATGTTACAGATCGGGATCTAATGCTAACCCACAGATGGTTAGAGAGGCTTACGCAGCAGGTCTCATCAAGACGATCTACCCGAGCAATAATCTCCAGGAAATCAAATACCTTCCCAAGAAGGTTAAAGATGCAGTCAAAAGATTCAGGACTAACTGCATCAAGAACACAGAGAAAGATATATTTCTCAAGATCAGAAGTACTATTCCAGTATGGACGATTCAAGGCTTGCTTCACAAACCAAGGCAAGTAATAGAGATTGGAGTCTCTAAAAAGGTAGTTCCCACTGAATCAAAGGCCATGGAGTCAAAGATTCAAATAGAGGACCTAACAGAACTCGCCGTAAAGACTGGCGAACAGTTCATACAGAGTCTCTTACGACTCAATGACAAGAAGAAAATCTTCGTCAACATGGTGGAGCACGACACACTTGTCTACTCCAAAAATATCAAAGATACAGTCTCAGAAGACCAAAGGGCAATTGAGACTTTTCAACAAAGGGTAATATCCGGAAACCTCCTCGGATTCCATTGCCCAGCTATCTGTCACTTTATTGTGAAGATAGTGGAAAAGGAAGGTGGCTCCTACAAATGCCATCATTGCGATAAAGGAAAGGCCATCGTTGAAGATGCCTCTGCCGACAGTGGTCCCAAAGATGGACCCCCACCCACGAGGAGCATCGTGGAAAAAGAAGACGTTCCAACCACGTCTTCAAAGCAAGTGGATTGATGTGATATCTCCACTGACGTAAGGGATGACGCACAATCCCACTATCCTTCGCAAGACCCTTCCTCTATATAAGGAAGTTCATTTCATTTGGAGAGGGGATCTGGACAATCAACTTAGGTTCAGCTTGTTGTGTCAAGTAAGTTAGTTACTTGTTATACTGTTGTCGTGATTTTTATGTGGCATTTTACTCTTTTGTCTTTAATCGTTTTTTTAACCTTGTTTTCTCAGGCAGCCCTAGAGGCACCTAAAGTTTTGAATTGGATCTGTTTTTATTTTTAATTTTATTTCAAATACTTCCACCATGGCATTGACCAAGGACACTGAAATTTCAACAATTAACAGACAAATGTCCGACTTCAGCGAGCTTAGCCAAATCCTTCCCCTTCACCAAATCTCTAAGATCAAGGACATTTTGGAGAATGAGAACCCTCTCCCAAAGGAAAAGCTCGCCTCCCACCTGACCATGATCATTTTGATGGCCAATTTGGCCAGTCAGAAACGCAAGGACGTTCCTGTCAAGCGTTCCACTTTCTTGAAGTACCAGCGCTCTATTTCCAAGACATTGCAGTACGACTCTTCCACCAAGACCGTTTCCTTTGAGTACCACTTGAAAGACCCAAGCAAGCTCATCAAAGGACTGGAGGATGTTGTGAGCCCCTATCGCTTCGTTGTGGGTGTGCACGAGAAGCCTGATGACGTCATGAGCCACTTGTCTGCTGTCCACATGCGCAAGGAGGCAGGTCGTAAGAGAGACTTGGGTAACAAGATTAACGACGAGATCACTAAAATCGCTGAAACACAGGAAACTATTTGGGGATTCGTCGGAAAGACTATGGACCTCATCGAAGCTAGAACCACTCGTCCTACAACAAAGGCCGCATACAACCTTTTGCTTCAGGCCACCTTCATGAACTGTTGCAGAGCTGACGACTTGAAGAATACCGACATCAAGACCTTCGAAGTTATTCCAGACAAGCACCTTGGCAGAATGCTCCGTGCTTTCGTCCCAGAGACTAAGACTGGTACTCGTTTCGTCTACTTCTTCCCTTGCAAAGGACGTTGCGACCCACTGTTGGCTCTCGATTCCTACCTCCAATGGACCGATCCTATTCCCAAAACTAGAACTACTGATGAAGACGCCAGATACGATTACCAGCTTCTCAGGAACAGCCTGCTTGGCTCATACGACGGATTCATCTCTAAGCAATCCGATGAGAGCATCTTTAAGATTCCCAATGGACCAAAGGCTCACTTGGGCAGGCATGTGACCGCTTCATACCTTTCCAACAACGAGATGGATAAGGAGGCCACCCTCTACGGTAATTGGTCTGCCGCTCGTGAGGAAGGCGTCTCCCGTGTGGCTAAGGCTCGTTACATGCACACCATCGAGAAGAGCCCACCTTCTTACTTGTTCGCCTTCCTTTCTGGCTTCTACAACATCACCGCCGAAAGGGCTTGCGAGTTGGTTGACCCAAACAGCAACCCTTGCGAGCAAGACAAGAACATTCCTATGATCTCCGACATCGAGACCTTGATGGCTCGTTACGGAAAGAACGCCGAGATCATTCCTATGGACGTGTTGGTTTTCTTGAGCAGCTACGCCAGGTTTAAGAACAACGAAGGTAAGGAGTATAAGTTGCAAGCTCGCAGCTCCCGTGGCGTCCCAGACTTCCCAGACAATGGTAGAACTGCCCTTTACAACGCATTGACCGCTGCCCATGTGAAGCGCAGAAAGATTAGCATTGTCGTTGGACGTAGCATTGACACCTCCGGATCTACAAAGAAAAAAATCAAAGGGATTCAGCAAGCCACTGCAGGAGTCTCACAAGACACTTCGGAAAATCCTAACAAAACAATAGTTCCTGCTGCATTACCACAGCTCACCCCTACCTTGGTGTCACTGCTGGAGGTGATTGAACCCGAGGTGTTGTATGCAGGATATGATAGCTCTGTTCCAGATTCAGCGTGGAGAATTATGACCACACTCAACATGTTAGGTGGGCGTCAAGTGATTGCAGCAGTGAAATGGGCAAAGGCGATACCAGGCTTCAGAAACTTACACCTGGATGACCAAATGACCCTGCTACAGTACTCATGGATGTTTCTCATGGCATTTGCCCTGGGTTGGAGATCATACAGACAATCAAGTGGAAACCTGCTCTGCTTTGCTCCTGATCTGATTATTAATGAGCAGAGAATGTCTCTACCCTGCATGTATGACCAATGTAAACACATGCTGTTTGTCTCCTCTGAATTACAAAGATTGCAGGTATCCTATGAAGAGTATCTCTGTATGAAAACCTTACTGCTTCTCTCCTCAGTTCCTAAGGAAGGTCTGAAGAGCCAAGAGTTATTTGATGAGATTCGAATGACTTATATCAAAGAGCTAGGAAAAGCCATCGTCAAAAGGGAAGGGAACTCCAGTCAGAACTGGCAACGGTTTTACCAACTGACAAAGCTTCTGGACTCCATGCATGAGGTGGTTGAGAATCTCCTTACCTACTGCTTCCAGACATTTTTGGATAAGACCATGAGTATTGAGTTCCCAGAGATGTTAGCTGAAATCATCACTAATCAGATACCAAAATATTCAAATGGAAATATCAAAAAGCTCCTGTTTCATCAAAAATGACTGGATCTCGAATTTCCCCGATCGTTCAAACATTTGGCAATAAAGTTTCTTAAGATTGAATCCTGTTGCCGGTCTTGCGATGATTATCATATAATTTCTGTTGAATTACGTTAAGCATGTAATAATTAACATGTAATGCATGACGTTATTTATGAGATGGGTTTTTATGATTAGAGTCCCGCAATTATACATTTAATACGCGATAGAAAACAAAATATAGCGCGCAAACTAGGATAAATTATCGCGCGCGGTGTCATCTATGTTACAGATCGGGATCGCGATCGCACGATTTGATGAAAGAATGAATTAATGAAAGAACGATTTGATGAAAGAATAACGTATTCTTTCATCAACGTCCACAGTGATAAGATCTGACGTCacgacggccagtgaattatcaactatgtataataaagttgaacgagaaacgtaaaatgatataaatatcaatatattaaattagattttgcataaaaaacagactacataatactgtaaaacacaacatatccagtcactatggcggccgcattaggcacccccaggctttacactttatgcttccggctcgtataatgtgtggattttgagttaggatccgtcgagattttcaggagctaaggaagctaaaatggagaaaaaaatcactggatataccaccgttgatatatcccaatggcatcgtaaagaacattttgaggcatttcagtcagttgctcaatgtacctataaccagaccgttcagctggatattacggcctttttaaagaccgtaaagaaaaataagcacaagttttatccggcctttattcacattcttgcccgcctgatgaatgctcatccggaattccgtatggcaatgaaagacggtgagctggtgatatgggatagtgttcacccttgttacaccgttttccatgagcaaactgaaacgttttcatcgctctggagtgaataccacgacgatttccggcagtttctacacatatattcgcaagatgtggcgtgttacggtgaaaacctggcctatttccctaaagggtttattgagaatatgtttttcgtctcagccaatccctgggtgagtttcaccagttttgatttaaacgtggccaatatggacaacttcttcgcccccgttttcaccatgggcaaatattatacgcaaggcgacaaggtgctgatgccgctggcgattcaggttcatcatgccgtttgtgatggcttccatgtcggcagaatgcttaatgaattacaacagtactgcgatgagtggcagggcggggcgtaatctagaggatccggcttactaaaagccagataacagtatgcgtatttgcgcgctgatttttgcggtataagaatatatactgatatgtatacccgaagtatgtcaaaaagaggtatgctatgaagcagcgtattacagtgacagttgacagcgacagctatcagttgctcaaggcatatatgatgtcaatatctccggttcggtaagcacaaccatgcagaatgaagcccgtcgtctgcgtgccgaacgctggaaagcggaaaatcaggaagggatggctgaggtcgcccggtttattgaaatgaacggctcttttgccgacgagaacaggggctggtgaaatgcagtttaaggtttacacctataaaagagagagccgttatcgtctgtttgtggatgtacagagtgatattattgacacgcccgggcgacggatggtgatccccctggccagtgcacgtctgctgtcagataaagtcccccgtgaactttacccggtggtgcatatcggggatgaaagctggcgcatgatgaccaccgatatggccagtgtgccggtctccgttatcggggaagaagtggctgatctcagccaccgcgaaaatgacatcaaaaacgccattaacctgatgttctggggaatataaatgtcaggctcccttatacacagccagtctgcaggtcgaccatagtgactggatatgttgtgttttacagtattatgtagtctgttttttatgcaaaatctaatttaatatattgatatttatatcattttacgtttctcgttcaacttttctatacaaagttgatagcttggcgtaatcatggtcatagctgtttcctgtgtgaaGCTTTAAAGGGTGGGCGcgccgacccagctttCTTGTACAAAGTTGGCATTATAAGAAAGCATTGCTTATCAATTTGTTGCAACGAACAGGTCACTATCAGTCAAAATAAAATCATTATTTGCCATCCAGCTGATATCCCCTATAGTGAGTCGTATTACATGGTCATAGCTGTTTCCTGGCAGCTCTGGCCCGTGTCTCAAAATCTCTGATGTTACATTGCACAAGATAAAAATATATCATCATGAACAATAAAACTGTCTGCTTACATAAACAGTAATACAAGGGGTGTTATGAGCCATATTCAACGGGAAACGTCGAGGCCGCGATTAAATTCCAACATGGATGCTGATTTATATGGGTATAAATGGGCTCGCGATAATGTCGGGCAATCAGGTGCGACAATCTATCGCTTGTATGGGAAGCCCGATGCGCCAGAGTTGTTTCTGAAACATGGCAAAGGTAGCGTTGCCAATGATGTTACAGATGAGATGGTCAGACTAAACTGGCTGACGGAATTTATGCCTCTTCCGACCATCAAGCATTTTATCCGTACTCCTGATGATGCATGGTTACTCACCACTGCGATCCCCGGAAAAACAGCATTCCAGGTATTAGAAGAATATCCTGATTCAGGTGAAAATATTGTTGATGCGCTGGCAGTGTTCCTGCGCCGGTTGCATTCGATTCCTGTTTGTAATTGTCCTTTTAACAGCGATCGCGTATTTCGTCTCGCTCAGGCGCAATCACGAATGAATAACGGTTTGGTTGATGCGAGTGATTTTGATGACGAGCGTAATGGCTGGCCTGTTGAACAAGTCTGGAAAGAAATGCATAAACTTTTGCCATTCTCACCGGATTCAGTCGTCACTCATGGTGATTTCTCACTTGATAACCTTATTTTTGACGAGGGGAAATTAATAGGTTGTATTGATGTTGGACGAGTCGGAATCGCAGACCGATACCAGGATCTTGCCATCCTATGGAACTGCCTCGGTGAGTTTTCTCCTTCATTACAGAAACGGCTTTTTCAAAAATATGGTATTGATAATCCTGATATGAATAAATTGCAGTTTCATTTGATGCTCGATGAGTTTTTCTAATCAGAATTGGTTAATTGGTTGTAACACTGGCAGAGCATTACGCTGACTTGACGGGACGGCGCAAGCTCATGACCAAAATCCCTTAACGTGAGTTACGCGTCGTTCCACTGAGCGTCAGACCCCGTAGAAAAGATCAAAGGATCTTCTTGAGATCCTTTTTTTCTGCGCGTAATCTGCTGCTTGCAAACAAAAAAACCACCGCTACCAGCGGTGGTTTGTTTGCCGGATCAAGAGCTACCAACTCTTTTTCCGAAGGTAACTGGCTTCAGCAGAGCGCAGATACCAAATACTGTCCTTCTAGTGTAGCCGTAGTTAGGCCACCACTTCAAGAACTCTGTAGCACCGCCTACATACCTCGCTCTGCTAATCCTGTTACCAGTGGCTGCTGCCAGTGGCGATAAGTCGTGTCTTACCGGGTTGGACTCAAGACGATAGTTACCGGATAAGGCGCAGCGGTCGGGCTGAACGGGGGGTTCGTGCACACAGCCCAGCTTGGAGCGAACGACCTACACCGAACTGAGATACCTACAGCGTGAGCATTGAGAAAGCGCCACGCTTCCCGAAGGGAGAAAGGCGGACAGGTATCCGGTAAGCGGCAGGGTCGGAACAGGAGAGCGCACGAGGGAGCTTCCAGGGGGAAACGCCTGGTATCTTTATAGTCCTGTCGGGTTTCGCCACCTCTGACTTGAGCGTCGATTTTTGTGATGCTCGTCAGGGGGGCGGAGCCTATGGAAAAACGCCAGCAACGCGGCCTTTTTACGGTTCCTGGCCTTTTGCTGGCCTTTTGCTCACATGTT

>pHUGE-RedSeed
TTAATTAAGGCCGGCCTACGATTTGATGAAAGAATGAATTAATGAAAGAACGATTTGATGAAAGAATAACGTATTCTTTCATCAACGTCCACAGTGATAGGTACCGAGCTCGAATTCGATTCGGAGCTCTCTTCATCGGTGATTGATTCCTTTAAAGACTTATGTTTCTTATCTTGCTTCTGAGGCAAGTATTCAGTTACCAGTTACCACTTATATTCTGGACTTTCTGACTGCATCCTCATTTTTCCAACATTTTAAATTTCACTATTGGCTGAATGCTTCTTCTTTGAGGAAGAAACAATTCAGATGGCAGAAATGTATCAACCAATGCATATATACAAATGTACCTCTTGTTCTCAAAACATCTATCGGATGGTTCCATTTGCTTTGTCATCCAATTAGTGACTACTTTATATTATTCACTCCTCTTTATTACTATTTTCATGCGAGGTTGCCATGTACATTATATTTGTAAGGATTGACGCTATTGAGCGTTTTTCTTCAATTTTCTTTATTTTAGACATGGGTATGAAATGTGTGTTAGAGTTGGGTTGAATGAGATATACGTTCAAGTGAAGTGGCATACCGTTGTCGAGTAAGGATGACCTACCCATTCTTGAGACAAATGTTACATTTTAGTATCAGAGTAAAATGTGTACCTATAACTCAAATTCGATTGACATGTATCCATTCAACATAAAATTAAACCAGCCTGCACCTGCATCCACATTTCAAGTATTTTCAAACCGTTCGGCTCCTATCCACCGGGTGTAACAAGACGGATTCCGAATTTGGAAGATTTTGACTCAAATTCCCAATTTATATTGACCGTGACTAAATCAACTTTAACTTCTATAATTCTGATTAAGCTCCCAATTTATATTCCCAACGGCACTACCTCCAAAATTTATAGACTCTCATCCCCTTTTAAACCAACTTAGTAAACGTTTTTTTTTTTAATTTTATGAAGTTAAGTTTTTACCTTGTTTTTAAAAAGAATCGTTCATAAGATGCCATGCCAGAACATTAGCTACACGTTACACATAGCATGCAGCCGCGGAGAATTGTTTTTCTTCGCCACTTGTCACTCCCTTCAAACACCTAAGAGCTTCTCTCTCACAGCACACACATACAATCACATGCGTGCATGCATTATTACACGTGATCGCCATGCAAATCTCCTTTATAGCCTATAAATTAACTCATCCGCTTCACTCTTTACTCAAACCAAAACTCATCAATACAAACAAGATTAAAAACATACCCCATGAGGTCTTCCAAGAATGTTATCAAGGAGTTCATGAGGTTTAAGGTTCGCATGGAAGGAACGGTCAATGGGCACGAGTTTGAAATAGAAGGCGAAGGAGAGGGGAGGCCATACGAAGGCCACAATACCGTAAAGCTTAAGGTAACCAAGGGGGGACCTTTGCCATTTGCTTGGGATATTTTGTCACCACAATTTCAGTATGGAAGCAAGGTATATGTCAAGCACCCTGCCGACATACCAGACTATAAAAAGCTGTCATTTCCTGAAGGATTTAAATGGGAAAGGGTCATGAACTTTGAAGACGGTGGCGTCGTTACTGTAACCCAGGATTCCAGTTTGCAGGATGGCTGTTTCATCTACAAGGTCAAGTTCATTGGCGTGAACTTTCCTTCCGATGGACCTGTTATGCAAAAGAAGACAATGGGCTGGGAAGCCAGCACTGAGCGTTTGTATCCTCGTGATGGCGTGTTGAAAGGAGAGATTCATAAGGCTCTGAAGCTGAAAGACGGTGGTCATTACCTAGTTGAATTCAAAAGTATTTACATGGCAAAGAAGCCTGTGCAGCTACCAGGGTACTACTATGTTGACTCCAAACTGGATATAACAAGCCACAACGAAGACTATACAATCGTTGAGCAGTATGAAAGAACCGAGGGACGCCACCATCTGTTCCTTATGTACAAGTAAAGCGGATCCCCGATCGTTCAAACATTTGGCAATAAAGTTTCTTAAGATTGAATCCTGTTGCCGGTCTTGCGATGATTATCATATAATTTCTCTTGAATTACGTTAAGCATGTAATAATTAACATGTAATGCATGACGTTATTTATGAGATGGGTTTTTATGATTAGAGTCCCGCAATTATACATTTAATACGCGATAGAAAACAAAATATAGCGCGCAAACTAGGATAAATTATCGCGCGCGGTGTCATCTATGTTACTAGATCGGGCCTCCTGTCAATGCTGGCGGCGGCTCTGGTGGTGGTTCTGGTGGCGGCTCTGAGGGTGGTGGCTCTGAGGGTGGCGGTTCTGAGGGTGGCGGCTCTGAGGGAGGCGGTTCCGGTGGTGGCTCTGGTTCCGGTGATTTTGATTATGAAAAGATGGCAAACGCTAATAAGGGGGCTATGACCGAAAATGCCGATGAAAACGCGCTACAGTCTGACGCTAAAGGCAAACTTGATTCTGTCGCTACTGATTACGGTGCTGCTATCGGCTGAATGCGCCCGCTCCTTTCGCTTTCTTCCCTTCCTTTCTCGCCACGTTCGCCGGCTTTCCCCGTCAAGCTCTAAATCGGGGGCTCCCTTTAGGGTTCCGATTTAGTGCTTTACGGCACCTCGACCCCAAAAAACTTGATTTGGGTGATGGTTCACGTAGTGGGCCATCGCCCTGATAGACGGTTTTTCGCCCTTTGACGTTGGAGTCCACGTTCTTTAATAGTGGACTCTTGTTCCAAACTGGAACAACACTCAACCCTATCTCGGGCTATTCTTTTGATTTATAAGGGATTTTGCCGATTTCGGAACCACCATCAAACAGGATTTTCGCCTGCTGGGGCAAACCAGCGTGGACCGCTTGCTGCAACTCTCTCAGGGCCAGGCGGTGAAGGGCAATCAGCGCGCCATCGATGGGCCCGACGTCACTAGTGATCTGGAATTCCCTTTCAGAAAGAATGCTAACCCACAGATGGTTAGAGAGGCTTACGCAGCAGGTCTCATCAAGACGATCTACCCGAGCAATAATCTCCAGGAAATCAAATACCTTCCCAAGAAGGTTAAAGATGCAGTCAAAAGATTCAGGACTAACTGCATCAAGAACACAGAGAAAGATATATTTCTCAAGATCAGAAGTACTATTCCAGTATGGACGATTCAAGGCTTGCTTCACAAACCAAGGCAAGTAATAGAGATTGGAGTCTCTAAAAAGGTAGTTCCCACTGAATCAAAGGCCATGGAGTCAAAGATTCAAATAGAGGACCTAACAGAACTCGCCGTAAAGACTGGCGAACAGTTCATACAGAGTCTCTTACGACTCAATGACAAGAAGAAAATCTTCGTCAACATGGTGGAGCACGACACACTTGTCTACTCCAAAAATATCAAAGATACAGTCTCAGAAGACCAAAGGGCAATTGAGACTTTTCAACAAAGGGTAATATCCGGAAACCTCCTCGGATTCCATTGCCCAGCTATCTGTCACTTTATTGTGAAGATAGTGGAAAAGGAAGGTGGCTCCTACAAATGCCATCATTGCGATAAAGGAAAGGCCATCGTTGAAGATGCCTCTGCCGACAGTGGTCCCAAAGATGGACCCCCACCCACGAGGAGCATCGTGGAAAAAGAAGACGTTCCAACCACGTCTTCAAAGCAAGTGGATTGATGTGATATCTCCACTGACGTAAGGGATGACGCACAATCCCACTATCCTTCGCAAGACCCTTCCTCTATATAAGGAAGTTCATTTCATTTGGAGAGGGGATCTGGACAATCAACTTAGGTTCAGCTTGTTGTGTCAAGTAAGTTAGTTACTTGTTATACTGTTGTCGTGATTTTTATGTGGCATTTTACTCTTTTGTCTTTAATCGTTTTTTTAACCTTGTTTTCTCAGGCAGCCCTAGAGGCACCTAAAGTTTTGAATTGGATCTGTTTTTATTTTTAATTTTATTTCAAATACTTCCACCATGGCTAATAACGCTTTACAAACAATTATTAACGCCCGGTTACCAGGCGAAGAGGGGCTGTGGCAGATTCATCTGCAGGACGGAAAAATCAGCGCCATTGATGCGCAATCCGGCGTGATGCCCATAACTGAAAACAGCCTGGATGCCGAACAAGGTTTAGTTATACCGCCGTTTGTGGAGCCACATATTCACCTGGACACCACGCAAACCGCCGGACAACCGAACTGGAATCAGTCCGGCACGCTGTTTGAAGGCATTGAACGCTGGGCCGAGCGCAAAGCGTTATTAACCCATGACGATGTGAAACAACGCGCATGGCAAACGCTGAAATGGCAGATTGCCAACGGCATTCAGCATGTGCGTACCCATGTCGATGTTTCGGATGCAACGCTAACTGCGCTGAAAGCAATGCTGGAAGTGAAGCAGGAAGTCGCGCCGTGGATTGATCTGCAAATCGTCGCCTTCCCTCAGGAAGGGATTTTGTCGTATCCCAACGGTGAAGCGTTGCTGGAAGAGGCGTTACGCTTAGGGGCAGATGTAGTGGGGGCGATTCCGCATTTTGAATTTACCCGTGAATACGGCGTGGAGTCGCTGCATAAAACCTTCGCCCTGGCGCAAAAATACGACCGTCTCATCGACGTTCACTGTGATGAGATCGATGACGAGCAGTCGCGCTTTGTCGAAACCGTTGCTGCCCTGGCGCACCATGAAGGCATGGGCGCGCGAGTCACCGCCAGCCACACCACGGCAATGCACTCCTATAACGGGGCGTATACCTCACGCCTGTTCCGCTTGCTGAAAATGTCCGGTATTAACTTTGTCGCCAACCCGCTGGTCAATATTCATCTGCAAGGACGTTTCGATACGTATCCAAAACGTCGCGGCATCACGCGCGTTAAAGAGATGCTGGAGTCCGGCATTAACGTCTGCTTTGGTCACGATGATGTCTTCGATCCGTGGTATCCGCTGGGAACGGCGAATATGCTGCAAGTGCTGCATATGGGGCTGCATGTTTGCCAGTTGATGGGCTACGGGCAGATTAACGATGGCCTGAATTTAATCACCCACCACAGCGCAAGGACGTTGAATTTGCAGGATTACGGCATTGCCGCCGGAAACAGCGCCAACCTGATTATCCTGCCGGCTGAAAATGGGTTTGATGCGCTGCGCCGTCAGGTTCCGGTACGTTATTCGGTACGCGGCGGCAAGGTGATTGCCAGCACACAACCGGCACAAACCACCGTATATCTGGAGCAGCCAGAAGCCATCGATTACAAACGTGGATCTGAACAAGATGGATTGCACGCAGGTTCTCCGGCCGCTTGGGTGGAGAGGCTATTCGGCTATGACTGGGCACAACAGACAATCGGCTGCTCTGATGCCGCCGTGTTCCGGCTGTCAGCGCAGGGGCGCCCGGTTCTTTTTGTCAAGACCGACCTGTCCGGTGCCCTGAATGAACTGCAGGACGAGGCAGCGCGGCTATCGTGGCTGGCCACGACGGGCGTTCCTTGCGCAGCTGTGCTCGACGTTGTCACTGAAGCGGGAAGGGACTGGCTGCTATTGGGCGAAGTGCCGGGGCAGGATCTCCTGTCATCTCACCTTGCTCCTGCCGAGAAAGTATCCATCATGGCTGATGCAATGCGGCGGCTGCATACGCTTGATCCGGCTACCTGCCCATTCGACCACCAAGCGAAACATCGCATCGAGCGAGCACGTACTCGGATGGAAGCCGGTCTTGTCGATCAGGATGATCTGGACGAAGAGCATCAGGGGCTCGCGCCAGCCGAACTGTTCGCCAGGCTCAAGGCGCGCATGCCCGACGGCGATGATCTCGTCGTGACCCATGGCGATGCCTGCTTGCCGAATATCATGGTGGAAAATGGCCGCTTTTCTGGATTCATCGACTGTGGCCGGCTGGGTGTGGCGGACCGCTATCAGGACATAGCGTTGGCTACCCGTGATATTGCTGAAGAGCTTGGCGGCGAATGGGCTGACCGCTTCCTCGTGCTTTACGGTATCGCCGCTCCCGATTCGCAGCGCATCGCCTTCTATCGCCTTCTTGACGAGTTCTTCTGAGCGGGATCTCGAATTTCCCCGATCGTTCAAACATTTGGCAATAAAGTTTCTTAAGATTGAATCCTGTTGCCGGTCTTGCGATGATTATCATATAATTTCTGTTGAATTACGTTAAGCATGTAATAATTAACATGTAATGCATGACGTTATTTATGAGATGGGTTTTTATGATTAGAGTCCCGCAATTATACATTTAATACGCGATAGAAAACAAAATATAGCGCGCAAACTAGGATAAATTATCGCGCGCGGTGTCATCTATGTTACAGATCGGGATCTAATGCTAACCCACAGATGGTTAGAGAGGCTTACGCAGCAGGTCTCATCAAGACGATCTACCCGAGCAATAATCTCCAGGAAATCAAATACCTTCCCAAGAAGGTTAAAGATGCAGTCAAAAGATTCAGGACTAACTGCATCAAGAACACAGAGAAAGATATATTTCTCAAGATCAGAAGTACTATTCCAGTATGGACGATTCAAGGCTTGCTTCACAAACCAAGGCAAGTAATAGAGATTGGAGTCTCTAAAAAGGTAGTTCCCACTGAATCAAAGGCCATGGAGTCAAAGATTCAAATAGAGGACCTAACAGAACTCGCCGTAAAGACTGGCGAACAGTTCATACAGAGTCTCTTACGACTCAATGACAAGAAGAAAATCTTCGTCAACATGGTGGAGCACGACACACTTGTCTACTCCAAAAATATCAAAGATACAGTCTCAGAAGACCAAAGGGCAATTGAGACTTTTCAACAAAGGGTAATATCCGGAAACCTCCTCGGATTCCATTGCCCAGCTATCTGTCACTTTATTGTGAAGATAGTGGAAAAGGAAGGTGGCTCCTACAAATGCCATCATTGCGATAAAGGAAAGGCCATCGTTGAAGATGCCTCTGCCGACAGTGGTCCCAAAGATGGACCCCCACCCACGAGGAGCATCGTGGAAAAAGAAGACGTTCCAACCACGTCTTCAAAGCAAGTGGATTGATGTGATATCTCCACTGACGTAAGGGATGACGCACAATCCCACTATCCTTCGCAAGACCCTTCCTCTATATAAGGAAGTTCATTTCATTTGGAGAGGGGATCTGGACAATCAACTTAGGTTCAGCTTGTTGTGTCAAGTAAGTTAGTTACTTGTTATACTGTTGTCGTGATTTTTATGTGGCATTTTACTCTTTTGTCTTTAATCGTTTTTTTAACCTTGTTTTCTCAGGCAGCCCTAGAGGCACCTAAAGTTTTGAATTGGATCTGTTTTTATTTTTAATTTTATTTCAAATACTTCCACCATGGCATTGACCAAGGACACTGAAATTTCAACAATTAACAGACAAATGTCCGACTTCAGCGAGCTTAGCCAAATCCTTCCCCTTCACCAAATCTCTAAGATCAAGGACATTTTGGAGAATGAGAACCCTCTCCCAAAGGAAAAGCTCGCCTCCCACCTGACCATGATCATTTTGATGGCCAATTTGGCCAGTCAGAAACGCAAGGACGTTCCTGTCAAGCGTTCCACTTTCTTGAAGTACCAGCGCTCTATTTCCAAGACATTGCAGTACGACTCTTCCACCAAGACCGTTTCCTTTGAGTACCACTTGAAAGACCCAAGCAAGCTCATCAAAGGACTGGAGGATGTTGTGAGCCCCTATCGCTTCGTTGTGGGTGTGCACGAGAAGCCTGATGACGTCATGAGCCACTTGTCTGCTGTCCACATGCGCAAGGAGGCAGGTCGTAAGAGAGACTTGGGTAACAAGATTAACGACGAGATCACTAAAATCGCTGAAACACAGGAAACTATTTGGGGATTCGTCGGAAAGACTATGGACCTCATCGAAGCTAGAACCACTCGTCCTACAACAAAGGCCGCATACAACCTTTTGCTTCAGGCCACCTTCATGAACTGTTGCAGAGCTGACGACTTGAAGAATACCGACATCAAGACCTTCGAAGTTATTCCAGACAAGCACCTTGGCAGAATGCTCCGTGCTTTCGTCCCAGAGACTAAGACTGGTACTCGTTTCGTCTACTTCTTCCCTTGCAAAGGACGTTGCGACCCACTGTTGGCTCTCGATTCCTACCTCCAATGGACCGATCCTATTCCCAAAACTAGAACTACTGATGAAGACGCCAGATACGATTACCAGCTTCTCAGGAACAGCCTGCTTGGCTCATACGACGGATTCATCTCTAAGCAATCCGATGAGAGCATCTTTAAGATTCCCAATGGACCAAAGGCTCACTTGGGCAGGCATGTGACCGCTTCATACCTTTCCAACAACGAGATGGATAAGGAGGCCACCCTCTACGGTAATTGGTCTGCCGCTCGTGAGGAAGGCGTCTCCCGTGTGGCTAAGGCTCGTTACATGCACACCATCGAGAAGAGCCCACCTTCTTACTTGTTCGCCTTCCTTTCTGGCTTCTACAACATCACCGCCGAAAGGGCTTGCGAGTTGGTTGACCCAAACAGCAACCCTTGCGAGCAAGACAAGAACATTCCTATGATCTCCGACATCGAGACCTTGATGGCTCGTTACGGAAAGAACGCCGAGATCATTCCTATGGACGTGTTGGTTTTCTTGAGCAGCTACGCCAGGTTTAAGAACAACGAAGGTAAGGAGTATAAGTTGCAAGCTCGCAGCTCCCGTGGCGTCCCAGACTTCCCAGACAATGGTAGAACTGCCCTTTACAACGCATTGACCGCTGCCCATGTGAAGCGCAGAAAGATTAGCATTGTCGTTGGACGTAGCATTGACACCTCCGGATCTACAAAGAAAAAAATCAAAGGGATTCAGCAAGCCACTGCAGGAGTCTCACAAGACACTTCGGAAAATCCTAACAAAACAATAGTTCCTGCTGCATTACCACAGCTCACCCCTACCTTGGTGTCACTGCTGGAGGTGATTGAACCCGAGGTGTTGTATGCAGGATATGATAGCTCTGTTCCAGATTCAGCGTGGAGAATTATGACCACACTCAACATGTTAGGTGGGCGTCAAGTGATTGCAGCAGTGAAATGGGCAAAGGCGATACCAGGCTTCAGAAACTTACACCTGGATGACCAAATGACCCTGCTACAGTACTCATGGATGTTTCTCATGGCATTTGCCCTGGGTTGGAGATCATACAGACAATCAAGTGGAAACCTGCTCTGCTTTGCTCCTGATCTGATTATTAATGAGCAGAGAATGTCTCTACCCTGCATGTATGACCAATGTAAACACATGCTGTTTGTCTCCTCTGAATTACAAAGATTGCAGGTATCCTATGAAGAGTATCTCTGTATGAAAACCTTACTGCTTCTCTCCTCAGTTCCTAAGGAAGGTCTGAAGAGCCAAGAGTTATTTGATGAGATTCGAATGACTTATATCAAAGAGCTAGGAAAAGCCATCGTCAAAAGGGAAGGGAACTCCAGTCAGAACTGGCAACGGTTTTACCAACTGACAAAGCTTCTGGACTCCATGCATGAGGTGGTTGAGAATCTCCTTACCTACTGCTTCCAGACATTTTTGGATAAGACCATGAGTATTGAGTTCCCAGAGATGTTAGCTGAAATCATCACTAATCAGATACCAAAATATTCAAATGGAAATATCAAAAAGCTCCTGTTTCATCAAAAATGACTGGATCTCGAATTTCCCCGATCGTTCAAACATTTGGCAATAAAGTTTCTTAAGATTGAATCCTGTTGCCGGTCTTGCGATGATTATCATATAATTTCTGTTGAATTACGTTAAGCATGTAATAATTAACATGTAATGCATGACGTTATTTATGAGATGGGTTTTTATGATTAGAGTCCCGCAATTATACATTTAATACGCGATAGAAAACAAAATATAGCGCGCAAACTAGGATAAATTATCGCGCGCGGTGTCATCTATGTTACAGATCGGGATCGCGATCGCACGATTTGATGAAAGAATGAATTAATGAAAGAACGATTTGATGAAAGAATAACGTATTCTTTCATCAACGTCCACAGTGATAAGATCTGACGTCACGACGGCCAGTGAATTATCAACTATGTATAATaaagttgaacgagaaacgtaaaatgatataaatatcaatatattaaattagattttgcataaaaaacagactacataatactgtaaaacacaacatatccagtcactatggcggccgcattaggcacccccaggctttacactttatgcttccggctcgtataatgtgtggattttgagttaggatccgtcgagattttcaggagctaaggaagctaaaatggagaaaaaaatcactggatataccaccgttgatatatcccaatggcatcgtaaagaacattttgaggcatttcagtcagttgctcaatgtacctataaccagaccgttcagctggatattacggcctttttaaagaccgtaaagaaaaataagcacaagttttatccggcctttattcacattcttgcccgcctgatgaatgctcatccggaattccgtatggcaatgaaagacggtgagctggtgatatgggatagtgttcacccttgttacaccgttttccatgagcaaactgaaacgttttcatcgctctggagtgaataccacgacgatttccggcagtttctacacatatattcgcaagatgtggcgtgttacggtgaaaacctggcctatttccctaaagggtttattgagaatatgtttttcgtctcagccaatccctgggtgagtttcaccagttttgatttaaacgtggccaatatggacaacttcttcgcccccgttttcaccatgggcaaatattatacgcaaggcgacaaggtgctgatgccgctggcgattcaggttcatcatgccgtttgtgatggcttccatgtcggcagaatgcttaatgaattacaacagtactgcgatgagtggcagggcggggcgtaatctagaggatccggcttactaaaagccagataacagtatgcgtatttgcgcgctgatttttgcggtataagaatatatactgatatgtatacccgaagtatgtcaaaaagaggtatgctatgaagcagcgtattacagtgacagttgacagcgacagctatcagttgctcaaggcatatatgatgtcaatatctccggttcggtaagcacaaccatgcagaatgaagcccgtcgtctgcgtgccgaacgctggaaagcggaaaatcaggaagggatggctgaggtcgcccggtttattgaaatgaacggctcttttgccgacgagaacaggggctggtgaaatgcagtttaaggtttacacctataaaagagagagccgttatcgtctgtttgtggatgtacagagtgatattattgacacgcccgggcgacggatggtgatccccctggccagtgcacgtctgctgtcagataaagtcccccgtgaactttacccggtggtgcatatcggggatgaaagctggcgcatgatgaccaccgatatggccagtgtgccggtctccgttatcggggaagaagtggctgatctcagccaccgcgaaaatgacatcaaaaacgccattaacctgatgttctggggaatataaatgtcaggctcccttatacacagccagtctgcaggtcgaccatagtgactggatatgttgtgttttacagtattatgtagtctgttttttatgcaaaatctaatttaatatattgatatttatatcattttacgtttctcgttcaacttttctatacAAAGTTGATAGCTTGGCGTAATCATGGTCATAGCTGTTTCCTGTGTGAAGCTTTAAAGGGTGGGCGCGCCATAACAGGGTAATTCCCTTAATTCTCCGCTCATGATCAGATTGTCGTTTCCCGCCTTCAGTTTAAACTATCAGTGTTTGACAGGATATATTGGCGGGTAAACCTAAGAGAAAAGAGCGTTTATTAGAATAATCGGATATTTAAAAGGGCGTGAAAAGGTTTATCCGTTCGTCCATTTGTATGTGCATGCCAACCACAGGGTTCCCCTCGGGAGTGCTTGGCATTCCGTGCGATAATGACTTCTGTTCAACCACCCAAACGTCGGAAAGCCTGACGACGGAGCAGCATTCCAAAAAGATCCCTTGGCTCGTCTGGGTCGGCTAGAAGGTCGAGTGGGCTGCTGTGGCTTGATCCCTCAACGCGGTCGCGGACGTAGCGCAGCGCCGAAAAATCCTCGATCGCAAATCCGACGCTGTCGAAAAGCGTGATCTGCTTGTCGCTCTTTCGGCCGACGTCCTGGCCAGTCATCACGCGCCAAAGTTCCGTCACAGGATGATCTGGCGCGAGTTGCTGGATCTCGCCTTCAATCCGGGCCTGTGGCGGGAACTCCACGAAAATATCCGAACGCAGCAAGATCGTCGATCCTCCGGCGTTCAGCCTGTGCCACAGCCGACAGGATGGTGACCGAATCCTACAAGGTAGAATCCGCCTGAGTCGCAAGGGTGACTTCGCCTATATTGGACGACGGCGCGCAGAGGGCGACCTCTTTTTGGGTTACGATTGTAGGATTATCACTAAAACAATACATGAACATATTCAAATGGCAATCTCTCTAAGGCATTGGAAATAAATACAAATAACAGTTGGGTGGAGTTTTTCGACCTGAGGGCGTTAACCTTCTGTTAACCTAAAAGCTCTTGCCCAAACAGCAGAATCGGCGCTAATTGCCAGCGGCGGAACTTTTCCAGTTTCGCGAAAAGTATCGCCACTGGCAAGGAATGGGTTTGAGATGGCGAAGTCTGTCCTAAAAGCAGCGCCTGTAGTTGTAGGGTTGACGGCCTTGATGGAGCGTCATGCCGATGCCCTCTCGAGCCAACTTCAAGCACATCATCTTAAGGTTTTCCCGCCGCATTCCGAGAAGGGCATTCGAACATTCGGGCCATCGGAGGCGTCCAAGCTGCTCGGCGTTGGCGAGTCATATTTACGGCAGACCGCGTCTGAGATGCCAGAGTTGAATGTTAGCATGAGCCCGGGTGGCAGGCGAATGTTCTCAATTGAAGATATCCATGTGATTCGGAAGTATATGGATCAGGTCGGCCGCGGGAACCGGCGCTACCTGCCACATCGTCGAGGCGGCGAGCAGCTTCAGGTTATCTCTGTGATGAATTTCAAAGGTGGGTCGGGTAAGACCACCACCGCCGCGCATCTGGCGCAGTACCTCGCTATGCGCGGATATCGAGTCTTGGCCATTGATCTCGATCCTCAAGCGAGCCTTTCTGCACTCTTTGGGAGCCAACCGGAGACGGACGTTGGCCCGAACGAAACGCTCTACGGCGCTATAAGGTATGATGATGAGCAGGTGGCAATCGAACGAGTCGTCCGAGGGACTTACATTCCCGACCTCCACCTGATTCCTGGTAACCTTGAGCTGATGGAGTTTGAACACGATACGCCACGCGCGCTGATGAACCGCAAAGAGGGCGACACGCTCTTTTATGGTCGCATCAGCCAAGTAATTGAAGATATCGCGGATAACTATGACGTCGTGGTCATCGACTGCCCTCCCCAGCTTGGGTATCTCACGCTATCCGCATTGACTGCGGCGACGTCCATTCTTGTCACGGTCCATCCGCAGATGCTGGATGTGATGTCGATGAACCAGTTTCTGGCAATGACATCGAACCTTTTGCGTGAAATCGAGAATGCTGGCGCCAAGTTCAAGTTTAATTGGATGCGCTATCTGATAACCCGTTTCGAACCGAGCGACGGACCACAGAACCAAATGGTAGGTTATCTGCGGTCGATTTTTGGCGAAAATGTCCTCAATTTTCCGATGCTTAAAACCACCGCGGTTTCGGACGCTGGCCTGACAAACCAGACTCTATTCGAAGTGGAGCGTGGCCTGTTCACGCGCTCGACCTATGATCGAGCCTTGGAGGCGATGAACGCCGTCAACGACGAGATCGAAACACTGATCAAAAAAGCATGGGGTAGGCCCACATGAGCCGGAAGCACATCCTTGGCGTCTCAACTGACGCCCCTGAGACGTCGCCCGCCGACAATAGGACGGCAAAGAACCGCTCCATGCCGCTCCTCGGCGTAACAAGGAAGGAGCGCGATCCGGCAACGAAGCTCACAGCGAACATTGGTAACGCACTGCGAGAGCAAAACGATCGTCTTAGCCGTGCCGAAGAGATCGAGCGGCGTCTCGCTGAAGGTCAGGCAGTGATAGAGTTGGATGCCTCGTCAATAGAACCGTCTTTCGTGCAGGATCGTATGCGAGGGGACATTGACGGGCTCCTTACTTCGATCCGGGAACAAGGACAGCAAGTCCCAATCCTTGTGCGACCGCATCCGAGCCAGCCGGGCCGATATCAGGTTGCCTTCGGCCACCGCCGGCTACGCGCCGTTTCAGAACTCGGACTTCCGGTCAGAGCGGTCGTTCGCGAACTGACGGACGAGCAAGTGGTCGTAGCACAGGGTCAGGAAAACAATGAGCGCGAAGATCTTACCTTCATCGAAAAGGCGCGCTTCGCACATCGCCTGAACAGGCAGTTTTCTCGAGAGATTGTCATCGCCGCGATGTCGATCGACAAGAGCAATTTGTCCAAGATGCTTCTGCTCGTCGACGCCCTCCCCTCTGAACTGACCGATGCTATTGGTGCCGCTCCTGGTGTTGGACGGCCGAGTTGGCAACAACTTGCCGAGCTGATTGAGAAAGTTTCTTCACCGGCCGACGTGGCTAAATATGCTATGTCGGAGGAAGTTCAAGCGCTGCCATCGGCAGAACGATTCAAGGCGGTGATCGCTAGTCTGAAGCCCAGTCGGGTTGCGCGTGGACTTCCCGAGGTCATGGCCACCCCAGACGGCACCAGAATTGCACAGGTGACGCAGAGCAAGGCCAAACTGGAAATCACGATTGACAGGAAGGCGACGCCCGATTTTGCGACCTTCGTGCTCGATCATGTGCCAGCGCTGTATCAAGCGTACCACGCTGAGAACCAACGGAAACGGGGAGAGTAAACCGCAAAAGAAAAGAGCCCCCTCAACGTCGCCGTCGCGGAAGCCCTTCTGTCTCTCTAGCGCGAACAGAATCGCATTTCCTCGAATCCTCGTCAAGAGTTTTTAGCGCCGTTTTGGTGAGCTGATTTCCTTTGCCTGCTGAAAGGTGAAAGATGATGCAGACAGGAAGTGTAACGACGCCATTCGGGCGGCGGCCAATGACGCTTGCGCTTGTGCGGCGCCAGACGGCGCTGGCCGATATCAAACAAGGCAAGACAGCGGACAAGTGGAAGGTCTTTAGAGACGCGTCCGCGGCCATGGAACTACTTGGAATCCAGTCCAACAGTCTTGCCGTCCTTGATGCGCTATTGAGCTTTCACCCGGAAACGGAGTTGCGTCAGGAGGCACAGCTGATCGTCTTCCCGTCGAATGCTCAGCTTGCCCTTCGGGCGCATGGGATGGCTGGCGCGACTTTGCGTAGGCACATCGCCATGCTCGTGGAGTCAGGCTTGATCGTCCGGAAGGATAGCGCCAACGGAAAGCGTTACGCTCGTAAGGATGGCGCTGGTCAGATCGAGCGCGCGTTTGGCTTCGATTTGTCTCCGCTTCTCGCGCGGTCCGAAGAGCTAGCGATGATGGCACAGCAGGTGATGGCCGATCGAGCAGCATTCAGGATGGCCAAAGAAAGTCTGACGATTTGCCGACGGGACGTTCGGAAGCTAATTACGGCAGCTATGGAAGAGGGAGCGGAGGGCGACTGGCAAGCTGTCGAGGAAGTCTATGTGGAACTTGTGGGTAGAATTCCACGCGCCCCGACGCTTGCTGATGTAGAGTCAATTCTCGAAGAGATGTGGATGCTCCAGGAAGAGATAATCAACCGGTTGGAAATTAGAGACAATTCAGAAAATAATAGCACCAATGCTGCCCAGAGCGAGCAGCACATACAGAATTCAAAACCCGAATCCGTTAATGAACTTGAACCTCGCTCTGAAAAGGAGCAGGGCGCTAAGCCGAGTGAAATAGACCGGGCAGGGAGCGAGCCGATAAAAGCGTTCCCCCTCGGGATGATCCTGAAAGCATGCCCGACCATTGGCAATTATGGGCCGAGCGGTGCGGTTGCTAGCTGGCGTGACCTCATGTCGGCTGCGGTGGTGGTTCGGTCTATGCTGGGGGTCAGCCCGTCGGCTTACCAAGACGCGTGTGAGGCAATGGGACCGGAGAATGCGGCAGCAGCGATGGCGTGCATTTTGGAGCGAGCGAACTTCATCAATTCGCCCGGGGGCTATCTCCGAGATCTGACACGGCGGAGCGAGCTCGGGAAGTTTTCACTTGGCCCGATGATAATGGCGCTCTTGAAGGCTAGCGGGCAGGGGACGTTGCGGTTTGGCTAGAATTAGCGAGTATGGAGCAGGATGGTCTGTGGTCAGCTGACCACAGACCTAATAGGTTGAAAACATGAGCGTTTTTTGGATGATCGACAGACCATCCGATTCCCGGAGTACCAAGCGTGCTCTGATGGGAGCGATAACATTACTCAACAAGCACGAAGGCCCCATGCCGATCGTTGATCGTGAAGGAGAGCCTGCTCTACATGCGGCGGTATTTTGCCGGCCGAGGCATGTAGTCGCGGAGCACTGCCTATTTACTGCCCTAGGCACAAACGTTGACTCTTGGATCGAGCTGGCAGACAAAGCAATAACCCACACAGAGGACGATTAATGGCTGACGAAGAGATCCAGAATCCGCCGGACGGTACTGCTGCTGCCGAAGTTGAGCCGGCTGCTCCTAGAGGTAGAAGAGCAAAGAAAGCACCAGCCGAAACAGCCCGCACGGGATCGTTCAAATCCGTGAAGCCGAAAACCCGCGGCCTCAGCAACCGAGAAAAACTGGAGAAGATCGGTCAAATCGAAGCTCAGGTCGCTGGCGGCGCAACCTTGAAGGACGCCGTTAAGATCGTGGGTATTTCCGTTCAGACCTATTATCAATGGAAGAGAGCTGCGGTTCAACCTGTCTCACAGAATCCGGCCGTGTCTGTTTCAGTTGACGATGAACTCGGCGAGTTCATCCAACTCGAGGAGGAAAATCGGCGGCTCAGAAAGCTACAGCTTCTCTCTGAAAAATTGCGCGCAGAAAACGCGGACTTACGCAAAAGACTTGGAATCAACTAGCGGCCTTTGGGGGTCCCTCGCTAAATCAACTTGACGCGCATCTCTCAATGAATGAATGCCTTGGAAAATTTCCGCGCATTCTGATCGTTGCGCTATCAAGCAATCCCAATCTTCTGGCATATGAAAAAACCACGACCCAAATTCGTCGTCGAATATAAGACGAACAGGCGACAAGCCAAGGCCCGACCAACGTCAATCTGGGGCAATCTGGGTTTGCAGGCGGTGGGCCGTGCGGTCGCGGCCGACGGAGTCGTGCCGAAGAGTAGTCTGCCGCAAGTCCGTTCCGTCCTGGAGAAGGTTGTCGCTGCAGATCCAGACGTGGCTGCCATCTTTGCTCAGGTTGAGATTAAGGGCCTTCCGGCTCCCCCCAATACATCATCACCGAACGAGGGTCACATCGAGCCGGTAGTTATTGAGGGCAAGGTGTTTGCCGCGCCTTTCGTGCAGGAGGAGCGCACCTTGGCCCCGCCGCAGGCTCCGAGATCTCGAGCGAAACCGCGGACAAAAAGGCGGTCCCCGGACACCACAGAACGTCCTGCAGTCCAAGGTTACCGTCGTGGTCCCTCGGTGCTGCCAGGTTTTGAGGAAGAGCTTGCCGCTATCGAGGCGGAAAACCGTCGTCTGAAGCGCCTCTTGATCGTGAAGCTCCGTGAGGAGAACGACAGGCTTAAGTTCGCGCTTCGACGATTTGGGGGCGCCTGAGCACGATGCTGGCCCACTTGCTTCAGCGGGCAAACAACATGGAGTGGAGATCTAATGATCGCGGCGCTTGAACATCGCTAGGGGTCTTCGGCGCCGCTGAACCGTGCTCCATTTTGCACTCGGAGACACAGCCTCCCAAAAACCTGGCGCCGCTCGTTGGTGAACTCCTCAACATCGAGCGGATCAAGGGAAACTGGAATGACATCCTTCGACCCGTCACGGCGATCCGCTCTGGCCAGGTCCAACCTACGGCCATGCCCGCAAAGCCAACGGCATTTCCACGTCAAGCACATTGACCCACTCGGCTGACGGTACATCAGCTGGCGAGCTCATCCGGACCCAGACGAACTGCGTTGATCTCAGGCCGTTGCGGCAGAAAACCTCCATCCTCGCAGCCGATCCAACACTTTCCTGTGGTAATGCCTATTTCAGATGAAACAGCCTTTTTTAAACTTGGCGCGTCATTCTGATATTATGGCCACACCTCTACGATCTAGGGAGTGCGAGAAGTGGAAAGAAATGAAGAACCCGATTTGCACACACATACCTCGATGCGGAATAAAAATGCATCATCGCTTGGTGAGGCCCTGGATGACGATGCGATCGCCAACATCGCGCATCACATTGTTACAGACGACCCGGTGGAAACGTCAAAAAACTTCACAAAACTTAAGCTGATTAACAAATCAGTGAAACAGGGTTTCGAACGCAGTGCGTACGGAAAATTCCATCGACGCATTAGCCGGCTTGGTATTGCTAGTAAGGCGCTATATGACAACGCTGTGCCGAAGGAAGGATTCGTAGAACATCCTGAATATGCTCCAGCTCTGCAAAGGGATTATGCGTTGGCAGGAGAGCGAATTGAGGCGGTTGGTGGAACTTTCAGGTTGCAAACACCTCAGCGGAAATCGGCTCTTGTAGATCATATCTTGAGTATGCCCGAAGGTTTCGATCAAGCTCATGCCCTTGAGTCTATAGCCCCTCATGTTGGCGATCTAAGCGCGGAAGATCGCCATCGTGTTGTGAACAAAATGCTCGAGCACTTTGCCACCCCGTTTCAAGAAGGGGGGCTGCCAACCGACGAAAATTTTTGTGGAACGTACGCTTTGTCCAAGGCGTTTCCTCATATGGAAGACAGCCTAAAAGCAAAGATGCTGGATGTGGTGTTAGAGCATCCTCACTTAGCCAACCTCCATTGGACGCAGAGAGAACTAGTTGAAGGGTGGCATCAAGACCGTGAAGCTGAGAAGTCAGCCTGGCGTTCCAATCAAAAGCCAATTGTCGAGGGGCGACTTGCAGACCTCGAACGATCGATCCACAGTGATATCGAGGTGACAAACAGGAGTGATTTTGCGAGGATGCGTTCAGCCAGGCCCTTGCAACAAGCTATAAGCGATACGTTCGATCTTGCGCGTGAGGAGCTCAAAAGCCGCCCTCGTGAAGGGCGGGGTCGATAATTACATCTATTGGTCTTTCTGCCGAACCTCTATGAAATCCGCACGTCAAATGTGGCTTTTACTTCCCGATTTCAATTGAAGCGCTAAGCTGAAAATCCCGTCCCCATTTCTGACCTAACGGTTTCATCACCGGGGCAGGGAGCGGCGCTTAAAACGGTGACGGCCACCACCAAAGGACATGTTCGCTCACGCGGTGCCTCCGTGCTTCTTTGCAAGAGCCTGCTTCAGGCTGATGATCTCCTTCAGTGCGTTGGTGTGAATCCGCTCCAGGCGTTTCAGTTCGCTCTCCAAATAGGCGTTGCGCTTATCCAGCCTCGTCCGATCTTCTTCCAAGCTCTCCATTTTCACTAGCGCGTTATGGTAATTCAACCGTAACTCCTCAAAAAAAGCACGTTCGGCGACGAAATGGGTTTCGGAATCGAGTTCAGGTATGTCGCCGACATGCACGACGCGAACCGCCTTGCCGGCAGCGGCGAGCCGGGCGCGGTAAGCGCGTTGAATTTCCGCTTGGGTCAGCGCGTTTGGCTTGCGGGGCCGCGAGGAAATTTGGGAGTAACCATAACGGTTATTTATCATAACGCGTTATCACTGGATAGCATCGGCGCAGGCGGATGGCGCGCTTCGCCGGGTCGAAATCAATATTTCCAGATCGAGATGGATTGAAGACCTGAAGGGCCCTCAGAGCCCAGACGCCTTGGTTAGGTTGGTGCGGAACCGATCCCGCCGCCGCTGGTATTTGCGCGTCATCTCGGCCGAGGCGTGGCCTAGTTGTTTCTGAACGTAACGCTCCTCAATGTCGGCCGAGGAGGCAAGACCGGCGCGCAGCGAGTGCCCTGAGAACAGCAGCGCCCGTTCCCCTTCTGGAAGATCGGAACGGACGCCGGCGGCGAGTGCGGTCTGCTTGACCAGGCGGGCGACATGCTTGTCGGAGAGCCGCTCGACGTCCACGGTCTTGTTGTCCTTGAAGATGCGCCGGAACAGGGGACCGCGCGCGATCCTGCCGAAGCGGATCGTAGTCGACCTGGTCATGCATGATATATCTCCCAATTTGTGTAGGGCTTATTATGCACGCTTAAAAATAATAAAAGCAGACTTGACCTGATAGTTTGGCTGTGAGCAATTATGTGCTTAGTGCATCTAATCGCTTGAGTTAACGCCGGCGAAGCGGCGTCGGCTTGAACGAATTTCTAGCTAGACATTATTTGCCGACTACCTTGGTGATCTCGCCTTTCACGTAGTGGACAAATTCTTCCAACTGATCTGCGCGCGAGGCCAAGCGATCTTCTTCTTGTCCAAGATAAGCCTGTCTAGCTTCAAGTATGACGGGCTGATACTGGGCCGGCAGGCGCTCCATTGCCCAGTCGGCAGCGACATCCTTCGGCGCGATTTTGCCGGTTACTGCGCTGTACCAAATGCGGGACAACGTAAGCACTACATTTCGCTCATCGCCAGCCCAGTCGGGCGGCGAGTTCCATAGCGTTAAGGTTTCATTTAGCGCCTCAAATAGATCCTGTTCAGGAACCGGATCAAAGAGTTCCTCCGCCGCTGGACCTACCAAGGCAACGCTATGTTCTCTTGCTTTTGTCAGCAAGATAGCCAGATCAATGTCGATCGTGGCTGGCTCGAAGATACCTGCAAGAATGTCATTGCGCTGCCATTCTCCAAATTGCAGTTCGCGCTTAGCTGGATAACGCCACGGAATGATGTCGTCGTGCACAACAATGGTGACTTCTACAGCGCGGAGAATCTCGCTCTCTCCAGGGGAAGCCGAAGTTTCCAAAAGGTCGTTGATCAAAGCTCGCCGCGTTGTTTCATCAAGCCTTACGGTCACCGTAACCAGCAAATCAATATCACTGTGTGGCTTCAGGCCGCCATCCACTGCGGAGCCGTACAAATGTACGGCCAGCAACGTCGGTTCGAGATGGCGCTCGATGACGCCAACTACCTCTGATAGTTGAGTCGATACTTCGGCGATCACCGCTTCCCCCATGATGTTTAACTTTGTTTTAGGGCGACTGCCCTGCTGCGTAACATCGTTGCTGCTCCATAACATCAAACATCGACCCACGGCGTAACGCGCTTGCTGCTTGGATGCCCGAGGCATAGACTGTACCCCAAAAAAACATGTCATAACAAGAAGCCATGAAAACCGCCACTGCGCCGTTACCACCGCTGCGTTCGGTCAAGGTTCTGGACCAGTTGCGTGACGGCAGTTACGCTACTTGCATTACAGCTTACGAACCGAACGAGGCTTATGTCCACTGGGTTCGTGCCCGAATTGATCACAGGCAGCAACGCTCTGTCATCGTTACAATCAACATGCTACCCTCCGCGAGATCATCCGTGTTTCAAACCCGGCAGCTTAGTTGCCGTTCTTCCGAATAGCATCGGTAACATGAGCAAAGTCTGCCGCCTTACAACGGCTCTCCCGCTGACGCCGTCCCGGACTGATCCCGGGTCGACTCGAGCCCGGGTCCGGCGGCGAGTGCGGTCTGCTTGACCAGGCGGGCGACATGCTTGTCGGAGAGCCGCTCGACGTCCACGGTCTTGTTGTCCTTGAAGATGCGCCGGAACAGGGGACCGCGCGCGATCCTGCCGAAGCGGATCGTAGTGACCACCATTTGCCCCATATCACCGTCGGTACTGATCCCGTCGTCAATAAACCGAACCGCTACACCCTGAGCATCAAACTCTTTTATCAGTTGGATCATGTCGGCGGTGTCGCGGCCAAGACGGTCGAGCTTCTTCACCAGAATGACATCACCTTCCTCCACCTTCATCCTCAGCAAATCCAGCCCTTCCCGATCTGTTGAACTGCCGGATGCCTTGTCGGTAAAGATGCGGTTAGCTTTTACCCCTGCATCTTTGAGCGCTGAGGTCTGCCTCGTGAAGAAGGTGTTGCTGACTCATACCAGGCCTGAATCGCCCCATCATCCAGCCAGAAAGTGAGGGAGCCACGGTTGATGAGAGCTTTGTTGTAGGTGGACCAGTTGGTGATTTTGAACTTTTGCTTTGCCACGGAACGGTCTGCGTTGTCGGGAAGATGCGTGATCTGATCCTTCAACTCAGCAAAAGTTCGATTTATTCAACAAAGCCGCCGTCCCGTCAAGTCAGCGTAATGCTCTGCCAGTGTTACAACCAATTAACCAATTCTGATTAGAAAAACTCATCGAGCATCAAATGAAACTGCAATTTATTCATATCAGGATTATCAATACCATATTTTTGAAAAAGCCGTTTCTGTAATGAAGGAGAAAACTCACCGAGGCAGTTCCATAGGATGGCAAGATCCTGGTATCGGTCTGCGATTCCGACTCGTCCAACATCAATACAACCTATTAATTTCCCCTCGTCAAAAATAAGGTTATCAAGTGAGAAATCACCATGAGTGACGACTGAATCCGGTGAGAATGGCAAAAGCAGCTTATGCATTTCTTTCCAGACTTGTTCAACAGGCCAGCCATTACGCTCGTCATCAAAATCACTCGCATCAACCAAACCGTTATTCATTCGTGATTGCGCCTGAGCGAGACGAAATACGCGATCGCTGTTAAAAGGACAATTACAAACAGGAATCGAATGCAACCGGCGCAGGAACACTGCCAGCGCATCAACAATATTTTCACCTGAATCAGGATATTCTTCTAATACCTGGAATGCTGTTTTCCCGGGGATCGCAGTGGTGAGTAACCATGCATCATCAGGAGTACGGATAAAATGCTTGATGGTCGGAAGAGGCATAAATTCCGTCAGCCAGTTTAGTCTGACCATCTCATCTGTAACATCATTGGCAACGCTACCTTTGCCATGTTTCAGAAACAACTCTGGCGCATCGGGCTTCCCATACAATCGATAGATTGTCGCACCTGATTGCCCGACATTATCGCGAGCCCATTTATACCCATATAAATCAGCATCCATGTTGGAATTTAATCGCGGCCTCGAGCAAGACGTTTCCCGTTGAATATGGCTCATAACACCCCTTGTATTACTGTTTATGTAAGCAGACAGTTTTATTGTTCATGATGATATATTTTTATCTTGTGCAATGTAACATCAGAGATTTTGAGACACCGCGCTTGCGGAAGCATCAGCAAATAAGGCCAGCACAGCCAGCGCAGTTGCCGCTTTGGTTCCTGATTCTGTTCTTGATGAATTAAACAAAGCGGCACAGTAACAAAGGACTTCATTGATAATTTTTCTTCAGGAGGAAGACATGTCATTCTTTTCTACGTTAAAAACAGCTTTGTCTTTGAAGGAGAAACTTGCTGCTACTGGTGTTCTTGTTCTGATTTGCGCACTTGTTGGTGCTGGGTTTGCATGGGAACGTCATCAGCTAAAGCAAGCCATAGAGAAAATTGGCAGTCTTGATCAGGCTGTTAAGGAACGTGATAAGTCAATAATGGATCTTAACCAGACCATTGAGACGATGAACAAAGCAGAGCAACATTTTCACAGCCAGGAAGTGAAAAATGAATCAGAACAAGCCAAGTATGCTGACAGGCAAATGGAACGAAAAGCTGAAGTTCAGAAACAACTGGTTGCGGCGGGTAATGTTCGCCAGCGTATTCCTGCTGACACTCAGCGGTTGCTCCGGGAGTCGATCAGCGAATTTAACGCCGACGCCGACAAAGGTTAACCACCCTGCCCCCAAAAGTGCATTTATGTGTAGGATGCCAGAGTTTAGCAGTGAATATTTTGATGATCTGCCAGCGTATATCCTCGATACAGAAACGATGCTGATGGGGATTAACAGGAAGAATCGCAACGTTAATGATTACAACCGAGCTATTAGCGGTAACTAAAAGGGATTTTTATGTCTGATAAAGTAACAGTAAAGCAAACTATCAACAAAGCGACTTCAATCTACAAAATTGAGCAAATCACTGTTGGCAAGCCAGGATCTGAACAATACCGTCGTGCTTTCGAGCTTGCCGATCAGCTTGGTTTAAAACACCCGGATTGCATTGAGCATGTATTTCCGACCTATGCTGATGAGCAATGTACTCATGTTCTTACCGAAGAGGATTTTTTCAGCACTGAAGAACGAGAAGGCGTTGATCGCTGCATTGGTGTGATTTGTTCTTCGGTAAGTGATGAGTTATTCCCTAATGTGCCTGAATATGGTGGTATTGGATACCAATTCCTGTACGAGGGCGATGAGCTTAAATGCTATGAACATGGTCTTCTCATCGAAAGCGTAGAATAATACGACTCCCTTCCAACCGGCTACGTTGGCCGGTTTTTCACTTATCCACATTATCCACTGGATAGATCCAATAATCAGGTCCATACAGATCCCAATTAGATCCATATAGATCCCTGATCGTTGCAGGCCGCGCCACGTCTGGCTTAGAAGTGTATCGCGATGTGTGCTGGAGGGAAAACGATGTGTGCTGGAGGGATAAAAATGTGTGCTGACGGGTTGCTAATGTGTGCTGGCGGGATATAGGATGTGTGTTGACGGGAAAGCTAGCTTGGGTAGTTATCACCACTTATAAAAACTATCCACACAATTCGGAAAAAGTAATATGAATCAATCATTTATCTCCGATATTCTTTACGCAGACATTGAAAGTAAGGCAAAAGAACTAACAGTTAATTCAAACAACACTGTGCAGCCTGTAGCGTTGATGCGCTTGGGGGTATTCGTGCCGAAGCCATCAAAGAGCAAAGGAGAAAGTAAAGAGATTGATGCCACCAAAGCGTTTTCCCAGCTGGAGATAGCTAAAGCCGAGGGTTACGATGATATTAAAATCACCGGTCCTCGACTCGATATGGATACTGATTTCAAAACGTGGATCGGTGTCATCTACGCGTTCAGCAAATACGGCTTGTCCTCAAACACCATCCAGTTATCGTTTCAGGAATTCGCTAAAGCCTGTGGTTTCCCCTCAAAACGTCTGGATGCGAAACTGCGTTTAACCATTCATGAATCACTTGGACGCTTGCGTAACAAGGGTATCGCTTTTAAGCGCGGAAAAGATGCTAAAGGCGGCTATCAGACTGGTCTGCTGAAGGTCGGGCGTTTTGATGCTGACCTTGATCTGATAGAGCTGGAGGCTGATTCGAAGTTGTGGGAGCTGTTCCAGCTTGATTATCGCGTTCTGTTGCAACACCACGCCTTGCGTGCCCTTCCGAAGAAAGAAGCTGCACAAGCCATTTACACTTTCATCGAAAGCCTTCCGCAGAACCCGTTGCCGCTATCGTTCGCGCGAATCCGTGAGCGCCTGGCTTTGCAGTCAGCTGTTGGCGAGCAAAACCGTATCATTAAGAAAGCGATAGAACAGCTTAAAACAATCGGCTATCTCGACTGTTCTATTGAGAAGAAAGGCCGGGAAAGTTTTGTAATCGTCCATTCTCGCAATCCAAAGCTGAAACTCCCCGAATAAGTGTGTGCTGGAGGGAAACCGCATTAAAAAGATGTGTGCTGCCGGGAAGGCTTGTCCAATTTCCTGTTTTTGATGTGCGCTGGAGGGGGACGCCCCTCAGTTTGCCCAGACTTTCCCTCCAGCACACATCTGTCCATCCGCTTTTCCCTCCAGCACACATCGAAGCTGCCGGGCAAGCCGTTCTCACCAGTTGATAGAGAGTGAAGCTAGCTTGGCTGCCCATTGAAGCAGGAAATCACCAAAATGATTCAGGCTACAACCTGAACGTAGAAGAAATCCGCGTCCTTTATGCGTGGAGGATGCCAAAGCATGTTGTGACACACTTGGCAAAGGAGTAAGCATGCAGAGAATGCTATGTACAAGCATCTACGCATACATTATTATTTTATGCAGCATTTTTAATTAAATTCAAAAATACAGCATAAAGGATGACTTTCGATGAGTGATTCCAGCCAGCTTCACAAGGTTGCTCAAAGAGCAAACAGAATGCTCAATGTTCTGACTGAACAAGTACAGTTGCAAAAGGATGAGCTACACGCGAACGAGTTTTACCAGGTCTATGCGAAAGCGGCACTGGCAAAATTGCCTCTACTGACTCGAGCGAACGTTGACTATGCCGTAAGTGAAATGGAAGAAAAGGGTTATGTTTTCGATAAACGCCCTGCTGGCTCTTCAATGAAATATGCGATGTCAATTCAGAACATCATTGACATATATGAACATCGCGGAGTGCCAAAATACCGGGATCGCTACAGCGAAGCGTATGTGATTTTCATCTCCAATCTTAAAGGCGGTGTGTCAAAAACTGTATCGACGGTTTCTCTGGCGCATGCAATGCGTGCTCACCCTCATCTTCTTATGGAGGATTTAAGGATTCTGGTTATTGACCTTGATCCGCAATCTTCAGCAACGATGTTTTTAAGCCATAAACACTCTATTGGTATCGTAAACGCAACATCTGCACAGGCTATGTTGCAGAATGTAAGCCGTGAAGAGCTGTTAGAGGAGTTTATTGTTCCTTCTGTTGTACCTGGGGTTGACGTTATGCCTGCGTCGATTGACGATGCCTTTATTGCATCCGATTGGAGAGAGCTGTGCAATGAGCATCTACCGGGTCAGAACATCCATGCTGTCCTGAAAGAAAATGTGATTGATAAGCTGAAGAGCGATTATGACTTTATCCTCGTTGATAGTGGTCCTCACCTTGACGCCTTCCTGAAAAATGCTTTGGCCTCGGCCAATATACTGTTTACACCTCTGCCGCCAGCAACTGTCGATTTCCACTCATCGCTTAAATACGTTGCCCGCCTTCCTGAGTTGGTGAAACTCATTTCGGATGAAGGCTGCGAGTGCCAGCTTGCGACTAACATTGGTTTTATGTCCAAGTTGAGTAACAAGGCAGACCATAAGTATTGCCATAGCCTGGCTAAAGAAGTGTTCGGTGGGGATATGCTTGATGTCTTCCTCCCTCGCCTTGACGGTTTTGAACGCTGCGGCGAGTCTTTTGACACTGTTATTTCAGCTAACCCGGCAACGTATGTTGGTAGTGCTGATGCATTGAAGAACGCGCGAATTGCCGCGGAAGATTTTGCTAAAGCAGTTTTTGACCGTATTGAATTTATCAGATCTAACTGAGGAGTAAGAAACCCCCATGTCAAAGAAAAACAGACCAACAATTGGGCGAACCCTTAATCCTTCAATATTAAGCGGATTTGATAGTTCTTCAGCCTCTGGCGATCGAGTCGAGCAGGTATTCAAGTTATCAACTGGTCGCCAGGCCACATTTATTGAAGAGGTAATACCTCCGAACCAGGTAGAAAGCGATACCTTTGTTGATCAGCATAACAACGGGCGTGACCAGGCATCTCTTACGCCAAAATCATTAAAAAGTATCCGAAGCACTATTAAGCATCAGCAATTTTACCCTGCAATAGGTGTTAGACGGGCTACAGGGAAAATTGAAATTTTGGATGGTTCCCGGCGTCGAGCTTCTGCCATCTTAGAGAACGTAGGGTTGCGGGTTTTAGTCACGGACCAGGAGATCAGCGTTCAGGAAGCGCAAAATTTAGCGAAAGACGTTCAGACAGCATTGCAGCACAGCATTCGAGAAATAGGTCTGCGTTTGATGCGAATGAAAAATGATGGGATGAGTCAGAAGGATATTGCAGCCAAAGAAGGGCTGTCTCAGGCGAAGGTCACGCGTGCTCTCCAGGCAGCGAGTGCTCCGGAAGAATTAGTCGCCCTTTTCCCTGTGCAGTCGGAATTAACCTTTTCGGACTACAAAACGCTTTGTGCTGTTGGCGACGAAATGGGGAACAAGAATTTAGAGTTTGATCAGCTTATTCAAAACATATCCCCGGAAATAAACGACATCTTATCCATTGAAGAAATGGCCGAAGATGAAGTTAAAAATAAAATCCTGCGCTTGATAACAAAGGAAGCCTCACTACTCACGGATAAAGGTTCTAAAGATAAGTCCGTAGTTACTGAATTATGGAAATTTGAGGACAAGGATCGCTTTGCAAGGAAGCGCGTGAAAGGCCGTGCATTTTCTTATGAGTTTAATCGACTCTCAAAAGAGTTACAGGAAGAACTCGACAGGATGATTGGGCATATCCTTAGAAAGAGCCTCGATAAAAAGCCGAAGCCTTAAACTTTCGCCATTCAAATTTCACTATTAACTGACTGTTTTTAAAGTAAATTACTCTAAAATTTCAAGGTGAAATCGCCACGATTTCACCTTGGATTTTACCTTCCTCCCCTCCTCCCGAAAAAAATAAAAAAATTGCTTGTCACGAGAAAGTCAACAAGTGACTTTCAATAAAATCTCTTCCGAAAAGGGATTCACACAAGTGCCTTGTGTTTAAGGAAGAGTAAATTGAGTAACTTACGCGAATACCAGAATCGTATTGCAGATATCGCAAAACGCTCTAAAGCTGTGCTTGGCTGGGCAAGCACTGCGCAGTTCGGTACTGATAACCAATTCATTAAAGATGATGCCGCGCGTGCCGCATCTATCCTTGAAGCTGCACGTAAAGACCCGGTTTTTGCGGGTATCTCTGATAATGCCACCGCTCAAATCGCTACAGCGTGGGCAAGTGCACTGGCTGACTACGCCGCAGCACATAAATCTATGCCGCGTCCGGAAATTCTGGCCTCCTGCCACCAGACGCTGGAAAACTGCCTGATAGAGTCCACCCGCAATAGCATGGATGCCACTAATAAAGCGATGCTGGAATCTGTCGCAGCAGAGATGATGAGCGTTTCTGACGGTGTTATGCGTCTGCCTTTATTCCTCGCGATGATCCTGCCTGTTCAGTTGGGGGCAGCTACCGCTGATGCGTGTACCTTCATTCCGGTTACGCGTGACCAGTCCGACATCTATGAAGTCTTTAACGTGGCAGGTTCATCTTTTGGTTCTTATGCTGCTGGTGATGTTCTGGACATGCAATCCGTCGGTGTGTACAGCCAGTTACGTCGCCGCTATGTGCTGGTGGCAAGCTCCGATGGCACCAGCAAAACCGCAACCTTCAAGATGGAAGACTTCGAAGGCCAGAATGTACCAATCCGAAAAGGTCGCACTAACATCTACGTTAACCGTATTAAGTCTGTTGTTGATAACGGTTCCGGCAGCCTACTTCACTCGTTTACTAATGCTGCTGGTGAGCAAATCACTGTTACCTGCTCTCTGAACTACAACATTGGTCAGATTGCCCTGTCGTTCTCCAAAGCGCCGGATAAAGGCACTGAGATCGCAATTGAGACGGAAATCAATATTGAAGCCGCTCCTGAGCTGATCCCGCTGATCAACCACGAAATGAAGAAATACACCCTGTTCCCAAGTCAGTTCGTTATCGCGGCTGAGCACACGGTACAGGCGGCGTATGAAGCACATTATTGAAGCATTTATCAGGGTTATTGTCTCATGAGCGGATACATATTTGAATGTATTTAGAAAAATAAACAAATAGGGGTTCCGCGCACATTTCCCCGAAAAGTGCCACCTGTAATGTGAGTTAGCTCACTCATTAGGCACCCCAGGCTTTACACTTTATGCTTCCGGCTCGTATGTTGTGTGGAATTGTGAGCGGATAACAATTTCACACAGGAAACAGCTATGACCATGATTACGCCAAGCTAGCTTGCATGCCTGCAGGTCGAAGGCCGTGGCGGCGGCACTTTTGCCCATGAATTGCTCGCTGTGGAGTACGCAGGCTGGATTTCTCCCGCGTTTCGGCTGAAGGTAAACCAGACATTTATCGACTATCGAACCGGAAGATTACAACCTGCTATTCCGCAGAGTCTCCCTGAAGCTCTCCGTTTGGCTGCCGACCTGGCAGAGCAAAAGCAACGGCTGGAGCAAAAAATGCTTATGGATGCACCTAAAGTCGAATTCGCTGAACGCGTTGCTACCGCCAGCGGGGTTCTAATCGGCAACTATGCCAAAGTGCTCGGCCTGGGCCAAAACTATCTCTTCACCTGGTTGCGTGATAACGGAATTCTGATCGCAACCGGTGAACGCAGGAACGTCCCCAAACAAGAATACATATCTCGTGGGTATTTCACCCTTAAAGAAACCGTGATCGATACAAGCAATGGAAGCAGGATTTCTTTCACGACTCGTATAACCGGCAAAGGTCAGCAGTGGCTGATGAAGCGATTGCTTGATGCTGGTGTGCTGCTGTCGCGGCAACGCGCTAACAGACGTAGTAAGAACCACCAGCATTGTAATGCTGGCTAAAGTCACTTTCCTGAGCTGTATAACGATGAGCGATTTTACTTTTTCTGGCTATGAATTGGCCTGCTTTGTAACACACTCCGGTCTATCCCGTAGCGCCGGGCATATCCTGTCGCAATGTGCAAATCTCGCGGCAACAACCAGTGAATACTTCATTCACAAGCCTCACCGCCTGATCGCGGCAGAAACTGGTTATAGCCAATCAACCGTCGTTCGTGCATTCCGTGAAGCTGTAAACAAAGGAATTCTGTCTGTAGAGATTGTTATCGGCGATCACCGTGAACGTCGCGCTAACCTGTACCGGTTTACACCATCCTTTTTGGCCTTCGCACAACAAGCCAAAAATGCGCTGATAGAAAGCAAATTAAAGATCTCTTCAGCGGCAACCAAGGTTAAAGCTGTTCTCGCTAAGACATTGGCTTTATTTAATTTTTTATCCACACCCCCATGTCAAAATGATACCCCCTCCCCCTGTCAGGATGACGTGGCAATAAAGAATAAGAAGTCACAAGTTAAAAAAACAAAAAGATCAGTTTCCGGCGGTGCCGGAACAACCAGCCTCAAAAAATTGACTTCATGGATCGCTAAGGCAAAAGCAAAGGCTGACAATCTGCGGTTATCCAAAAAACGCACTCAAAAACATGAGTTCAAGCAGAAAGTAGAGGCGGCTGCGCGGAAATATGCTTACCTGAAGAACAAGCGTTCGCCTGATATTGGCGGGATATCAAACTTCGATAACCTACCGCATTGCATGACGGTAAACGAAGCTCTTAATGCGGTTTTAGCCAAAAATAAAGATAACGAACAATGGGGTATACCGGCAGGATTCAGAGGGTAATGAATTGCTCTAATTATAACCATGCATACTTTCAACACCTCTAGTTTGCCATGAGGCAAACTCATAGGTGTCCTGGTAAGAGGACACTGTTGCCAAAACTGGACGCCCCATTATTGCAATTACTAAGAAACCATTATTATCATGACATTAACCTATAAAAATAGGCGTATCACGAGGCCCTTTCGTCTTCAAGAATTTTATAAACCGTGGAGCGGGCAATACTGAGCTGATGAGCAATTTCCGTTGCACCAGTGCCCTTCTGATGAAGCGTCAGCACGACGTTCCTGTCCACGGTACGCCTGCGGCCAAATTTGATTCCTTTCAGCTTTGCTTCCTGTCGGCCCTCATTCGTGCGCTCTAGGATCGACGATCGTCAACGTTCACTTCTAAAGAAATAGCGCCACTCAGCTTCCTCAGCGGCTTTATCCAGCGATTTCCTATTATGTCGGCATAGTTCTCAAGATCGACAGCCTGTCACGGTTAAGCGAGAAATGAATAAGAAGGCTGATAATTCGGATCTCTGCGAGGGAGATGATATTTGATCACAGGCAGCAACGCTCTGTCATCGTTACAATCAACATGCTACCCTCCGCGAGATCATCCGTGTTTCAAACCCGGCAGCTTAGTTGCCGTTCTTCCGAATAGCATCGGTAACATGAGCAAAGTCTGCCGCCTTACAACGGCTCTCCCGCTGACGCCGTCCCGGACTGATGGGCTGCCTGTATCGAGTGGTGATTTTGTGCCGAGCTGCCGGTCGGGGAGCTGTTGGCTGGCTGGTGGCAGGATATATTGTGGTGTAAACAAATTGACGCTTAGACAACTTAATAACACATTGCGGACGTTTTTAATGTACTGAATTC
